# Supplementary material for: A 3,5-dinitro­benzoyl derivative of a stereoisomer of glycerol menthonide
Source: Acta Crystallogr Sect E Struct Rep Online. 2009 Jun 10;65(Pt 7):o1540. doi: 10.1107/S1600536809020960 (PMC2969335; doi:10.1107/S1600536809020960)
Supplement: Supplementary file 2 [file e-65-o1540-Isup2.hkl]

# 
# h,k,l, Fc-squared, Fo-squared, sigma(Fo-squared) and status flag 
# 
data_I
_shelx_title ' Kastner6Cu in P2(1)' 
_shelx_refln_list_code          4 
_shelx_F_calc_maximum      110.36 
_exptl_crystal_F_000       448.00 
_reflns_d_resolution_high  0.8301 
 
loop_ 
 _symmetry_equiv_pos_as_xyz 
 'x, y, z' 
 '-x, y+1/2, -z' 
 
_cell_length_a     9.4396 
_cell_length_b     5.8825 
_cell_length_c    19.6719 
_cell_angle_alpha  90.000 
_cell_angle_beta  103.923 
_cell_angle_gamma  90.000 
 
_shelx_F_squared_multiplier     1.000 
 
loop_ 
 _refln_index_h 
 _refln_index_k 
 _refln_index_l 
 _refln_F_squared_calc 
 _refln_F_squared_meas 
 _refln_F_squared_sigma 
 _refln_observed_status 
   3  -6   0       59.31       57.48      2.32 o 
   4  -6   0       32.97       35.28      1.27 o 
   5  -6   0       66.44       64.23      1.61 o 
   2  -5   0       47.99       44.01      1.54 o 
   3  -5   0      268.16      273.10      3.92 o 
   4  -5   0      298.90      304.24      3.81 o 
   5  -5   0      195.65      199.35      2.52 o 
   6  -5   0       45.65       48.45      1.14 o 
   7  -5   0       36.80       35.49      1.02 o 
   0  -4   0      294.35      310.05      6.94 o 
   1  -4   0      137.92      140.94      2.03 o 
   2  -4   0      557.25      557.75      6.14 o 
   3  -4   0      116.35      113.12      2.09 o 
   4  -4   0      395.27      387.12      4.10 o 
   5  -4   0      423.29      415.38      4.14 o 
   6  -4   0      101.21       96.34      1.45 o 
   7  -4   0      108.62      105.03      1.47 o 
   8  -4   0       29.63       30.62      1.11 o 
   9  -4   0       24.91       25.15      1.57 o 
   1  -3   0      212.64      214.20      2.52 o 
   2  -3   0      356.72      351.55      3.72 o 
   3  -3   0      181.59      178.41      2.31 o 
   4  -3   0      339.94      340.91      3.36 o 
   5  -3   0      381.28      389.04      3.34 o 
   6  -3   0      133.04      133.68      1.66 o 
   7  -3   0       39.03       39.08      0.95 o 
   8  -3   0      174.99      170.24      2.60 o 
   9  -3   0       80.44       81.00      2.30 o 
  10  -3   0       29.35       32.89      1.69 o 
   0  -2   0      886.53      922.04     11.56 o 
   1  -2   0      199.48      198.35      1.93 o 
   2  -2   0      277.37      298.28      2.84 o 
   3  -2   0      346.74      346.01      3.53 o 
   4  -2   0      588.46      593.04      5.83 o 
   5  -2   0      131.85      134.69      1.59 o 
   6  -2   0      116.82      112.64      1.21 o 
   7  -2   0       30.81       32.61      0.89 o 
   8  -2   0       59.90       61.76      1.58 o 
   9  -2   0        9.13        8.95      1.14 o 
  10  -2   0       66.21       63.53      1.73 o 
   1  -1   0     1733.68     1703.65     13.50 o 
   2  -1   0      879.38      872.19      7.88 o 
   3  -1   0      847.79      883.57      7.90 o 
   4  -1   0     1616.38     1615.55     15.21 o 
   5  -1   0       54.54       53.87      1.00 o 
   6  -1   0       88.10       92.03      1.63 o 
   7  -1   0      120.03      108.80      1.70 o 
   8  -1   0      254.09      243.96      4.01 o 
   9  -1   0       59.05       58.75      1.48 o 
  10  -1   0       44.41       47.60      1.61 o 
   1   0   0      887.06      846.26      8.27 o 
   2   0   0     3211.01     3151.82     25.38 o 
   3   0   0      433.45      425.40      4.02 o 
   4   0   0      322.44      331.90      3.41 o 
   5   0   0     1418.48     1426.15     18.05 o 
   6   0   0      994.36      994.26     13.80 o 
   7   0   0      108.39      109.39      1.83 o 
   8   0   0      144.50      151.61      2.90 o 
   9   0   0      166.90      164.77      3.02 o 
  10   0   0       24.12       22.78      1.34 o 
   1   1   0     1741.79     1679.52     24.52 o 
   2   1   0      871.09      870.71     10.22 o 
   3   1   0      847.37      876.52     11.03 o 
   4   1   0     1616.78     1590.74     18.65 o 
   5   1   0       54.64       55.62      3.68 o 
   6   1   0       87.57       88.32      2.24 o 
   7   1   0      118.06      106.75      1.98 o 
   8   1   0      252.78      238.90      4.62 o 
   9   1   0       58.82       58.69      4.20 o 
  10   1   0       44.71       48.00      1.59 o 
   0   2   0      886.44      906.96     21.12 o 
   1   2   0      200.34      195.50      2.60 o 
   2   2   0      278.18      300.24      4.05 o 
   3   2   0      347.96      355.80      6.22 o 
   4   2   0      587.63      613.50     11.34 o 
   5   2   0      132.29      139.06      6.23 o 
   6   2   0      116.87      108.86      2.25 o 
   7   2   0       30.80       33.46      1.69 o 
   8   2   0       59.46       58.60      2.89 o 
   9   2   0        9.46       12.09      2.06 o 
  10   2   0       66.50       68.45      3.39 o 
   1   3   0      213.43      215.54      3.38 o 
   2   3   0      355.67      351.35      6.93 o 
   3   3   0      181.73      184.45      3.98 o 
   4   3   0      339.40      338.58      7.80 o 
   5   3   0      380.79      384.35     11.01 o 
   6   3   0      135.54      143.44      6.05 o 
   7   3   0       38.79       46.07      3.51 o 
   8   3   0      175.90      163.65      6.53 o 
   9   3   0       80.18       79.39      2.78 o 
   1   4   0      136.25      140.66      3.46 o 
   2   4   0      557.05      561.49     15.49 o 
   3   4   0      116.36      103.40      4.35 o 
   6   4   0      102.04       96.63      4.96 o 
  -5  -6   1      157.76      157.28      2.83 o 
  -4  -6   1       19.79       19.51      1.06 o 
  -3  -6   1       55.25       58.79      1.97 o 
   3  -6   1       53.24       56.52      2.35 o 
   4  -6   1       14.26       11.82      0.96 o 
   5  -6   1       11.18       11.98      1.05 o 
  -7  -5   1       33.05       32.28      1.06 o 
  -6  -5   1       22.17       22.62      0.86 o 
  -5  -5   1       70.65       74.11      1.42 o 
  -4  -5   1      185.80      191.16      2.54 o 
  -3  -5   1      199.95      200.06      2.90 o 
  -2  -5   1       19.66       19.93      1.29 o 
   1  -5   1       53.62       58.53      3.39 o 
   2  -5   1      237.02      226.28      3.28 o 
   3  -5   1      223.19      223.63      3.03 o 
   4  -5   1      335.49      333.63      3.83 o 
   5  -5   1      103.32      103.66      1.64 o 
   6  -5   1       36.96       38.29      1.05 o 
   7  -5   1       36.59       40.93      1.05 o 
  -9  -4   1       30.45       32.53      1.69 o 
  -8  -4   1       56.48       56.03      1.10 o 
  -7  -4   1      105.47      106.84      1.49 o 
  -6  -4   1       81.75       81.46      1.39 o 
  -5  -4   1      170.15      170.06      2.09 o 
  -4  -4   1      191.24      191.78      2.25 o 
  -3  -4   1       72.03       72.15      1.49 o 
  -2  -4   1       59.28       58.83      1.34 o 
  -1  -4   1      167.22      170.39      3.13 o 
   0  -4   1      275.33      296.06      6.65 o 
   1  -4   1      180.47      182.72      2.68 o 
   2  -4   1       44.34       43.04      1.09 o 
   3  -4   1       59.75       59.94      1.04 o 
   4  -4   1      256.64      249.84      2.59 o 
   5  -4   1      231.09      233.08      2.49 o 
   6  -4   1       67.09       66.88      1.20 o 
   7  -4   1       62.72       62.22      1.18 o 
   8  -4   1       50.07       48.52      1.12 o 
 -10  -3   1       44.53       49.58      2.18 o 
  -9  -3   1       32.75       32.85      1.43 o 
  -8  -3   1       41.63       44.85      1.19 o 
  -7  -3   1       73.61       73.83      1.20 o 
  -6  -3   1      430.74      418.34      4.54 o 
  -5  -3   1      261.14      261.08      2.31 o 
  -4  -3   1      112.57      108.82      1.59 o 
  -3  -3   1       74.49       72.77      1.25 o 
  -2  -3   1      248.06      233.95      2.42 o 
  -1  -3   1      156.55      159.48      1.82 o 
   0  -3   1     2116.16     2107.52     19.15 o 
   1  -3   1      696.53      731.64      7.34 o 
   2  -3   1      369.51      367.29      3.87 o 
   3  -3   1       71.19       72.27      1.22 o 
   4  -3   1      319.00      312.00      3.13 o 
   5  -3   1      189.36      191.13      2.08 o 
   6  -3   1      156.63      148.90      1.73 o 
   7  -3   1      184.06      174.07      1.92 o 
   8  -3   1       29.97       32.26      1.82 o 
   9  -3   1       59.37       61.18      3.51 o 
 -10  -2   1      124.00      127.50      3.11 o 
  -9  -2   1       33.57       33.04      1.54 o 
  -8  -2   1       14.39       15.05      0.87 o 
  -7  -2   1       19.97       21.16      0.76 o 
  -6  -2   1       26.09       26.63      0.59 o 
  -5  -2   1      238.42      230.73      2.45 o 
  -4  -2   1      270.73      286.08      2.99 o 
  -3  -2   1      182.15      188.16      1.96 o 
  -2  -2   1       45.25       50.56      0.99 o 
  -1  -2   1      272.65      273.37      2.53 o 
   0  -2   1      385.90      379.71      3.58 o 
   1  -2   1     1184.01     1159.09      9.91 o 
   2  -2   1      157.22      158.67      1.71 o 
   3  -2   1      281.20      283.45      3.07 o 
   4  -2   1      346.23      349.59      3.85 o 
   5  -2   1      188.87      191.13      2.23 o 
   6  -2   1      135.50      136.67      1.52 o 
   7  -2   1       17.97       17.70      0.76 o 
   8  -2   1       48.41       45.72      1.36 o 
   9  -2   1       33.16       30.94      1.47 o 
  10  -2   1       54.18       57.19      1.83 o 
 -11  -1   1       25.15       27.69      1.69 o 
 -10  -1   1       68.25       70.83      1.95 o 
  -9  -1   1      155.79      154.41      2.62 o 
  -8  -1   1      243.17      235.14      3.93 o 
  -7  -1   1      121.17      119.76      1.92 o 
  -6  -1   1      127.60      130.12      1.94 o 
  -5  -1   1      386.72      400.48      4.45 o 
  -4  -1   1     1260.14     1329.73     12.30 o 
  -3  -1   1      984.87      990.71      8.82 o 
  -2  -1   1     2105.85     2063.70     17.91 o 
  -1  -1   1     1947.54     1922.23     16.14 o 
   0  -1   1     1611.08     1553.58     12.28 o 
   1  -1   1      205.24      198.53      1.72 o 
   2  -1   1      384.69      367.21      3.50 o 
   3  -1   1      364.90      370.68      3.90 o 
   4  -1   1     1005.06     1049.61     10.38 o 
   5  -1   1      136.01      134.97      1.99 o 
   6  -1   1       91.64       88.16      1.52 o 
   7  -1   1      169.96      166.59      2.15 o 
   8  -1   1      252.73      243.75      3.68 o 
   9  -1   1       23.92       26.71      1.47 o 
  10  -1   1       18.83       17.31      1.53 o 
 -11   0   1       12.41       15.60      1.45 o 
 -10   0   1       11.13       12.76      1.00 o 
  -9   0   1       11.87       11.78      0.95 o 
  -8   0   1      186.31      167.81      3.46 o 
  -7   0   1       35.35       34.60      1.06 o 
  -6   0   1      170.18      162.45      2.96 o 
  -5   0   1      356.37      366.10      5.00 o 
  -4   0   1     1584.47     1669.02     15.67 o 
  -3   0   1     1111.98     1086.90      9.12 o 
  -2   0   1     2078.07     2072.30     17.28 o 
  -1   0   1     1369.00     1321.48     11.98 o 
   0   0   1     3868.33     3987.23     46.76 o 
   1   0   1     3560.93     3468.92     33.50 o 
   2   0   1     1223.13     1168.69     10.63 o 
   3   0   1      413.15      392.44      4.36 o 
   4   0   1      329.21      373.24      4.32 o 
   5   0   1      129.82      123.49      3.54 o 
   6   0   1      316.46      319.18     11.60 o 
   7   0   1      186.97      177.16      2.53 o 
   8   0   1      284.03      288.85      4.66 o 
   9   0   1      146.32      148.81      2.78 o 
  10   0   1       29.22       26.65      1.33 o 
 -10   1   1       67.17       69.15      3.67 o 
  -9   1   1      157.85      161.72      3.35 o 
  -8   1   1      243.13      235.48      4.55 o 
  -7   1   1      121.32      120.98      2.15 o 
  -6   1   1      126.80      128.65      2.81 o 
  -5   1   1      386.76      405.61      8.02 o 
  -4   1   1     1256.07     1319.98     16.16 o 
  -3   1   1      980.45      983.73     10.68 o 
  -2   1   1     2105.85     2059.07     20.95 o 
  -1   1   1     1938.07     1893.56     17.93 o 
   0   1   1     1609.29     1583.24     17.78 o 
   1   1   1      204.74      201.31      2.36 o 
   2   1   1      383.78      366.02      3.73 o 
   3   1   1      363.72      368.53      4.58 o 
   4   1   1     1003.57     1037.87     13.67 o 
   5   1   1      135.11      145.06      2.47 o 
   6   1   1       91.53       88.86      3.05 o 
   7   1   1      169.67      165.22      3.48 o 
   8   1   1      250.63      236.26      4.59 o 
   9   1   1       24.21       28.30      1.54 o 
  10   1   1       18.58       18.14      2.30 o 
 -10   2   1      124.44      126.51      5.08 o 
  -9   2   1       33.30       34.29      1.73 o 
  -8   2   1       14.12       15.59      1.48 o 
  -7   2   1       19.80       22.68      1.38 o 
  -6   2   1       26.05       23.96      1.23 o 
  -5   2   1      239.22      238.36      5.04 o 
  -4   2   1      268.59      296.21     10.40 o 
  -3   2   1      182.41      186.17      3.60 o 
  -2   2   1       45.37       51.04      0.84 o 
  -1   2   1      271.16      269.88      4.46 o 
   0   2   1      385.51      374.55      5.79 o 
   1   2   1     1185.39     1152.08     14.03 o 
   2   2   1      156.80      158.65      2.50 o 
   3   2   1      279.99      284.75      4.00 o 
   4   2   1      346.92      352.05      6.46 o 
   5   2   1      189.59      188.70      3.51 o 
   6   2   1      134.74      137.40      2.71 o 
   7   2   1       17.75       18.38      2.30 o 
   8   2   1       48.81       45.83      3.39 o 
   9   2   1       32.88       32.69      1.76 o 
  10   2   1       54.80       57.08      3.02 o 
  -9   3   1       32.86       34.46      2.78 o 
  -8   3   1       41.24       43.29      3.51 o 
  -7   3   1       73.84       69.05      4.35 o 
  -6   3   1      433.51      413.23     13.79 o 
  -5   3   1      260.22      250.15      5.64 o 
  -4   3   1      113.98      112.24      2.91 o 
  -3   3   1       74.55       76.32      2.22 o 
  -2   3   1      248.63      234.81      4.87 o 
  -1   3   1      156.29      159.05      2.78 o 
   0   3   1     2114.50     2091.21     30.69 o 
   1   3   1      696.92      741.47     12.33 o 
   2   3   1      369.99      363.53      8.23 o 
   3   3   1       71.25       73.73      2.14 o 
   4   3   1      319.53      313.61     11.31 o 
   5   3   1      189.93      189.84      3.26 o 
   6   3   1      156.63      156.02      6.41 o 
   7   3   1      184.70      173.44      6.89 o 
   8   3   1       29.33       24.55      2.78 o 
   9   3   1       58.90       63.25      2.57 o 
  -9   4   1       30.69       29.99      2.18 o 
  -8   4   1       56.69       58.89      3.39 o 
  -7   4   1      103.93      103.76      5.08 o 
  -6   4   1       81.65       85.26      4.60 o 
  -4   4   1      189.65      190.74      6.53 o 
  -3   4   1       71.45       71.95      3.39 o 
  -2   4   1       59.42       54.42      2.90 o 
  -1   4   1      169.20      168.61      5.68 o 
   0   4   1      275.24      293.00      8.71 o 
   1   4   1      182.69      180.22      6.05 o 
   2   4   1       43.46       42.20      2.66 o 
   3   4   1       59.69       60.10      3.14 o 
  -5  -6   2      122.04      132.66      2.50 o 
  -4  -6   2       24.12       26.65      1.52 o 
  -3  -6   2       50.74       55.55      2.09 o 
   2  -6   2       34.18       30.83      2.54 o 
   3  -6   2       23.62       23.89      1.51 o 
   4  -6   2       40.40       46.17      1.70 o 
   5  -6   2       26.62       31.07      1.71 o 
  -7  -5   2       39.61       40.60      1.41 o 
  -6  -5   2       24.95       23.91      0.90 o 
  -5  -5   2      109.94      108.91      1.73 o 
  -4  -5   2       58.69       56.48      1.27 o 
  -3  -5   2      219.94      219.71      3.09 o 
  -2  -5   2       68.13       68.11      1.79 o 
  -1  -5   2       51.55       49.58      3.63 o 
   1  -5   2       75.64       73.50      2.90 o 
   2  -5   2      159.92      151.61      2.70 o 
   3  -5   2      228.35      233.02      3.13 o 
   4  -5   2      178.23      187.50      2.43 o 
   5  -5   2      114.42      117.19      1.63 o 
   6  -5   2       31.13       32.02      0.91 o 
   7  -5   2       19.42       18.46      0.81 o 
  -9  -4   2       54.08       62.95      1.92 o 
  -8  -4   2       49.24       51.85      1.22 o 
  -7  -4   2       37.22       39.38      1.22 o 
  -6  -4   2      134.90      132.87      1.78 o 
  -5  -4   2      395.90      384.39      3.90 o 
  -4  -4   2      401.25      405.08      4.37 o 
  -3  -4   2       99.79       98.51      1.45 o 
  -2  -4   2      633.00      624.83      7.27 o 
  -1  -4   2      156.26      158.33      3.19 o 
   0  -4   2      305.28      307.29      5.47 o 
   1  -4   2      413.70      406.48      5.56 o 
   2  -4   2       88.05       91.62      1.60 o 
   3  -4   2      357.10      353.64      3.58 o 
   4  -4   2      200.93      190.70      2.12 o 
   5  -4   2      126.09      123.62      1.61 o 
   6  -4   2       61.05       60.76      1.17 o 
   7  -4   2      126.59      119.95      1.66 o 
   8  -4   2       97.28      101.68      2.02 o 
 -10  -3   2       14.39       12.45      1.33 o 
  -9  -3   2       48.20       50.22      1.78 o 
  -8  -3   2       35.24       33.80      0.98 o 
  -7  -3   2       43.49       44.34      1.23 o 
  -6  -3   2       10.16       10.69      0.53 o 
  -5  -3   2       66.93       64.44      0.99 o 
  -4  -3   2      173.17      165.46      2.14 o 
  -3  -3   2      104.36      102.31      1.62 o 
  -2  -3   2      293.84      289.66      3.61 o 
  -1  -3   2      730.21      774.73      8.66 o 
   0  -3   2      750.59      781.07      9.30 o 
   1  -3   2      858.15      863.68      9.43 o 
   2  -3   2      182.91      180.59      2.29 o 
   3  -3   2       80.71       78.97      1.40 o 
   4  -3   2      122.70      114.69      1.40 o 
   5  -3   2      126.28      126.53      1.42 o 
   6  -3   2       50.19       49.19      0.99 o 
   7  -3   2       33.28       36.03      0.98 o 
   8  -3   2       40.93       42.28      1.34 o 
   9  -3   2        5.17        6.66      1.02 o 
 -10  -2   2      150.54      158.32      5.08 o 
  -9  -2   2       22.56       24.55      1.41 o 
  -8  -2   2       57.44       52.69      1.32 o 
  -7  -2   2      126.27      121.77      1.58 o 
  -6  -2   2       92.97       96.12      1.08 o 
  -5  -2   2      480.04      473.03      4.61 o 
  -4  -2   2       88.97       89.65      1.32 o 
  -3  -2   2      182.29      187.04      1.84 o 
  -2  -2   2      386.17      416.96      4.71 o 
  -1  -2   2      887.14      863.03      7.48 o 
   0  -2   2      151.56      169.96      1.69 o 
   1  -2   2      751.77      758.25      6.38 o 
   2  -2   2     1095.51     1115.60     10.85 o 
   3  -2   2      259.96      262.24      2.85 o 
   4  -2   2      323.26      324.13      3.61 o 
   5  -2   2      409.88      399.13      3.82 o 
   6  -2   2      190.25      188.01      1.93 o 
   7  -2   2       17.02       17.71      0.96 o 
   8  -2   2       47.60       47.61      1.63 o 
   9  -2   2       27.20       27.29      1.40 o 
  10  -2   2       13.39       15.28      1.10 o 
 -11  -1   2       23.96       23.22      1.57 o 
 -10  -1   2      170.13      169.30      3.35 o 
  -9  -1   2      135.33      130.46      2.32 o 
  -8  -1   2      228.92      233.35      3.86 o 
  -7  -1   2      140.96      133.96      2.06 o 
  -6  -1   2      134.68      133.21      2.09 o 
  -5  -1   2     1038.05     1092.56     10.34 o 
  -4  -1   2      138.57      148.53      1.65 o 
  -3  -1   2      648.92      647.33      6.11 o 
  -2  -1   2      661.63      649.08      5.78 o 
  -1  -1   2      132.20      129.29      1.29 o 
   0  -1   2     2450.97     2361.68     22.22 o 
   1  -1   2    12174.12    12259.42    106.02 o 
   2  -1   2      444.74      450.51      4.24 o 
   3  -1   2      526.23      520.88      5.53 o 
   4  -1   2      277.58      279.11      3.91 o 
   5  -1   2      273.62      267.88      4.55 o 
   6  -1   2      394.18      382.54      4.63 o 
   7  -1   2      167.80      160.83      2.49 o 
   8  -1   2       69.30       69.08      1.90 o 
   9  -1   2        5.03        5.40      0.70 o 
  10  -1   2       37.93       41.04      1.40 o 
 -11   0   2       63.54       68.08      2.66 o 
 -10   0   2       44.68       43.38      1.66 o 
  -9   0   2       12.73        8.70      0.88 o 
  -8   0   2       78.50       75.70      2.86 o 
  -7   0   2      323.87      300.23      3.81 o 
  -6   0   2       37.35       35.79      1.22 o 
  -5   0   2       82.69       92.48      1.68 o 
  -4   0   2      168.47      157.35      1.67 o 
  -3   0   2     1042.43     1025.62      8.86 o 
  -2   0   2     2211.23     2116.35     17.50 o 
  -1   0   2     3565.63     3437.20     43.76 o 
   0   0   2       13.50       10.69      0.42 o 
   1   0   2     2886.33     2785.20     26.28 o 
   2   0   2     1869.47     1855.15     16.01 o 
   3   0   2      267.45      250.58      2.73 o 
   4   0   2      224.75      234.69      3.04 o 
   5   0   2      647.52      672.25      9.43 o 
   6   0   2      121.50      116.65      2.55 o 
   7   0   2      926.80      894.88     10.11 o 
   8   0   2      115.43      116.51      2.43 o 
   9   0   2      177.81      186.39      3.24 o 
  10   0   2        2.24        3.87      0.73 o 
 -10   1   2      167.73      165.06      4.14 o 
  -9   1   2      135.69      129.74      2.98 o 
  -8   1   2      230.01      228.73      5.70 o 
  -7   1   2      140.31      138.13      2.32 o 
  -6   1   2      134.86      137.35      3.60 o 
  -5   1   2     1040.00     1115.13     20.31 o 
  -4   1   2      138.60      149.41      2.17 o 
  -3   1   2      651.40      662.63      7.10 o 
  -2   1   2      666.80      653.28      5.98 o 
  -1   1   2      132.40      128.71      1.36 o 
   0   1   2     2455.73     2385.67     20.73 o 
   1   1   2    12179.86    12225.71    127.99 o 
   2   1   2      443.47      443.35      4.71 o 
   3   1   2      526.41      536.27      5.58 o 
   4   1   2      279.71      284.98      3.36 o 
   5   1   2      273.12      268.42      4.39 o 
   6   1   2      398.44      385.21      5.71 o 
   7   1   2      168.02      162.85      3.66 o 
   8   1   2       69.78       70.27      2.28 o 
   9   1   2        4.78        5.02      1.07 o 
  10   1   2       38.21       42.56      2.90 o 
 -10   2   2      150.89      162.17      3.14 o 
  -9   2   2       22.27       27.01      2.87 o 
  -8   2   2       57.48       55.30      2.00 o 
  -7   2   2      125.79      121.52      2.93 o 
  -6   2   2       92.68       94.46      2.41 o 
  -5   2   2      483.31      480.88      9.33 o 
  -4   2   2       89.52       89.20      2.44 o 
  -3   2   2      181.65      192.34      4.02 o 
  -2   2   2      384.28      408.82      4.09 o 
  -1   2   2      885.96      852.18      9.21 o 
   0   2   2      150.67      168.80      2.43 o 
   1   2   2      755.74      758.01      9.30 o 
   2   2   2     1099.32     1107.17     15.28 o 
   3   2   2      259.56      272.97      3.82 o 
   4   2   2      321.40      327.84      5.02 o 
   5   2   2      408.83      405.10      5.36 o 
   6   2   2      189.90      193.11      4.69 o 
   7   2   2       17.49       20.92      2.42 o 
   8   2   2       48.01       49.24      2.73 o 
   9   2   2       27.20       27.63      2.04 o 
  -9   3   2       48.06       50.06      3.26 o 
  -8   3   2       35.10       32.69      2.15 o 
  -7   3   2       43.45       44.23      1.88 o 
  -6   3   2       10.45       12.92      2.66 o 
  -5   3   2       67.15       63.31      2.22 o 
  -4   3   2      173.15      168.43      3.93 o 
  -3   3   2      103.93      101.51      2.69 o 
  -2   3   2      294.86      292.77      5.90 o 
  -1   3   2      727.07      773.98     13.72 o 
   0   3   2      749.94      789.78     15.05 o 
   1   3   2      856.77      883.39     14.69 o 
   2   3   2      182.91      180.62      3.80 o 
   3   3   2       80.25       75.58      2.26 o 
   4   3   2      122.33      115.78      6.17 o 
   5   3   2      125.68      130.11      3.72 o 
   6   3   2       49.93       47.16      3.63 o 
   7   3   2       33.55       35.19      3.26 o 
   8   3   2       41.05       45.23      3.14 o 
   9   3   2        5.02        6.98      1.25 o 
  -8   4   2       48.58       56.96      3.39 o 
  -7   4   2       36.73       35.07      3.39 o 
  -6   4   2      135.19      143.44      6.05 o 
  -4   4   2      401.60      385.86     11.86 o 
  -3   4   2      100.52       97.67      2.91 o 
  -2   4   2      632.54      631.80     12.15 o 
  -1   4   2      153.45      155.99      3.81 o 
   0   4   2      304.90      311.77      9.07 o 
   1   4   2      411.39      413.82      8.92 o 
   2   4   2       88.35       86.70      5.08 o 
   3   4   2      355.68      337.05      8.53 o 
  -5  -6   3      126.19      138.52      2.67 o 
  -4  -6   3       12.25       10.33      0.80 o 
  -3  -6   3       81.06       82.79      3.09 o 
   2  -6   3       11.94       10.16      1.10 o 
   3  -6   3       48.82       45.46      1.75 o 
   4  -6   3       66.10       69.65      1.63 o 
   5  -6   3       38.85       45.03      2.01 o 
  -8  -5   3       14.45       16.87      1.41 o 
  -7  -5   3       12.04       12.63      0.81 o 
  -6  -5   3       14.36       15.34      0.79 o 
  -5  -5   3      160.43      169.64      2.32 o 
  -4  -5   3      123.95      125.42      2.12 o 
  -3  -5   3      182.09      178.52      2.49 o 
  -2  -5   3      158.23      152.44      2.31 o 
  -1  -5   3       80.58       79.78      2.42 o 
   0  -5   3       47.87       48.75      2.29 o 
   1  -5   3       64.30       65.66      2.08 o 
   2  -5   3      168.30      174.71      2.76 o 
   3  -5   3       70.97       72.91      1.37 o 
   4  -5   3      143.33      137.95      1.92 o 
   5  -5   3        3.32        4.12      0.56 o 
   6  -5   3        6.92        7.84      0.58 o 
   7  -5   3       23.18       23.60      1.72 o 
  -9  -4   3       90.15       97.33      2.14 o 
  -8  -4   3       30.77       32.11      0.93 o 
  -7  -4   3       19.33       19.48      0.81 o 
  -6  -4   3       28.38       28.16      0.88 o 
  -5  -4   3      472.55      477.05      4.70 o 
  -4  -4   3      195.08      201.91      2.48 o 
  -3  -4   3      184.35      183.82      2.05 o 
  -2  -4   3       69.74       69.61      1.29 o 
  -1  -4   3      346.63      346.30      4.66 o 
   0  -4   3       67.36       67.12      1.28 o 
   1  -4   3      115.84      115.90      1.77 o 
   2  -4   3      455.26      445.15      5.51 o 
   3  -4   3       35.48       36.68      0.93 o 
   4  -4   3      122.65      120.96      1.51 o 
   5  -4   3       28.52       29.50      0.94 o 
   6  -4   3      348.68      343.61      3.51 o 
   7  -4   3       32.00       32.56      0.96 o 
   8  -4   3      122.33      123.22      2.51 o 
 -10  -3   3       41.19       42.57      2.06 o 
  -9  -3   3       13.68       12.48      0.87 o 
  -8  -3   3       38.97       39.31      1.04 o 
  -7  -3   3       64.05       63.08      1.16 o 
  -6  -3   3      312.68      309.65      2.91 o 
  -5  -3   3       50.33       52.01      0.93 o 
  -4  -3   3      138.80      138.56      1.93 o 
  -3  -3   3      292.57      283.02      4.00 o 
  -2  -3   3      498.42      499.48      6.59 o 
  -1  -3   3      624.43      655.05      7.71 o 
   0  -3   3     1210.36     1293.90     13.94 o 
   1  -3   3      544.77      557.88      7.00 o 
   2  -3   3      136.25      135.93      2.15 o 
   3  -3   3      240.59      240.96      3.23 o 
   4  -3   3      111.81      108.80      1.42 o 
   5  -3   3      335.44      324.24      2.80 o 
   6  -3   3      575.96      549.58      4.88 o 
   7  -3   3      187.88      181.65      2.19 o 
   8  -3   3       87.80       87.02      2.19 o 
   9  -3   3       24.30       23.81      1.19 o 
 -10  -2   3      134.98      146.46      4.72 o 
  -9  -2   3       60.66       58.63      2.22 o 
  -8  -2   3       40.31       43.50      1.53 o 
  -7  -2   3      120.72      121.82      1.56 o 
  -6  -2   3        3.51        2.74      0.34 o 
  -5  -2   3      444.39      444.35      4.35 o 
  -4  -2   3      293.62      318.14      2.92 o 
  -3  -2   3      247.29      245.98      2.36 o 
  -2  -2   3      169.92      170.50      1.67 o 
  -1  -2   3      502.82      517.13      5.18 o 
   0  -2   3      399.05      405.15      4.11 o 
   1  -2   3      721.16      766.68      6.74 o 
   2  -2   3      413.61      425.37      4.58 o 
   3  -2   3      533.31      558.18      6.35 o 
   4  -2   3      246.88      242.19      2.78 o 
   5  -2   3       45.67       46.05      0.86 o 
   6  -2   3      103.53      100.15      1.32 o 
   7  -2   3       38.70       37.03      1.29 o 
   8  -2   3       28.32       31.43      1.75 o 
   9  -2   3       55.27       57.54      1.72 o 
  10  -2   3       11.48       10.88      1.21 o 
 -11  -1   3       11.59       14.39      1.45 o 
 -10  -1   3       67.82       69.04      1.96 o 
  -9  -1   3      117.99      114.64      3.39 o 
  -8  -1   3       75.20       77.58      1.94 o 
  -7  -1   3        6.20        7.64      0.65 o 
  -6  -1   3      233.57      228.54      3.25 o 
  -5  -1   3      781.87      821.31      7.81 o 
  -4  -1   3     1737.13     1809.55     16.72 o 
  -3  -1   3      575.28      594.40      5.26 o 
  -2  -1   3      610.11      578.78      4.97 o 
  -1  -1   3     8967.88     8991.95     71.07 o 
   0  -1   3      235.02      226.52      2.25 o 
   1  -1   3     4682.69     4547.46     43.49 o 
   2  -1   3     2406.25     2479.42     21.55 o 
   3  -1   3      518.88      536.72      5.99 o 
   4  -1   3      354.40      372.94      5.02 o 
   5  -1   3      133.87      127.97      2.45 o 
   6  -1   3       49.35       48.42      1.08 o 
   7  -1   3      150.23      143.52      2.49 o 
   8  -1   3       32.23       32.90      1.28 o 
   9  -1   3       24.15       26.39      1.85 o 
  10  -1   3        3.56        4.06      0.69 o 
 -11   0   3        3.01        4.16      0.81 o 
 -10   0   3        5.39        6.36      0.93 o 
  -9   0   3       55.18       56.10      2.44 o 
  -8   0   3      226.09      214.24      3.72 o 
  -7   0   3       87.02       83.72      1.55 o 
  -6   0   3        1.49        3.12      0.69 o 
  -5   0   3      104.22      107.96      2.73 o 
  -4   0   3     1188.77     1252.54     11.82 o 
  -3   0   3      387.98      384.76      3.44 o 
  -2   0   3      766.16      733.92      6.01 o 
  -1   0   3     1766.70     1686.51     15.04 o 
   0   0   3       88.92       94.40      1.36 o 
   1   0   3     2404.18     2356.11     20.30 o 
   2   0   3      359.15      342.31      2.98 o 
   3   0   3      487.57      513.59      5.33 o 
   4   0   3       63.51       62.45      1.19 o 
   5   0   3      406.85      412.89      6.34 o 
   6   0   3       13.96       13.79      0.72 o 
   7   0   3      499.50      486.11      7.20 o 
   8   0   3      394.28      387.18      5.89 o 
   9   0   3        1.95        2.02      1.61 o 
  10   0   3      109.46      128.86      4.17 o 
 -11   1   3       11.46       14.03      1.57 o 
 -10   1   3       67.25       69.40      2.01 o 
  -9   1   3      116.41      118.23      2.84 o 
  -8   1   3       75.83       80.76      2.35 o 
  -7   1   3        6.46        8.03      0.72 o 
  -6   1   3      233.26      232.62      4.30 o 
  -5   1   3      780.33      832.92     15.37 o 
  -4   1   3     1742.56     1832.56     23.47 o 
  -3   1   3      575.73      605.29      6.07 o 
  -2   1   3      611.66      579.57      5.49 o 
  -1   1   3     8964.96     9023.65     89.51 o 
   0   1   3      235.01      225.02      2.29 o 
   1   1   3     4673.64     4597.33     43.72 o 
   2   1   3     2415.65     2476.47     24.68 o 
   3   1   3      518.52      537.13      5.80 o 
   4   1   3      354.42      374.73      4.77 o 
   5   1   3      133.67      126.23      2.48 o 
   6   1   3       49.25       46.58      1.60 o 
   7   1   3      149.20      143.80      5.70 o 
   8   1   3       32.27       36.49      1.93 o 
   9   1   3       24.64       23.46      2.78 o 
  10   1   3        3.46        4.96      1.57 o 
 -10   2   3      134.80      142.05      3.86 o 
  -9   2   3       60.08       59.31      2.31 o 
  -8   2   3       39.38       43.43      1.87 o 
  -7   2   3      120.76      128.25      6.54 o 
  -6   2   3        3.44        3.26      0.73 o 
  -5   2   3      442.69      448.96      8.81 o 
  -4   2   3      296.29      325.20      6.46 o 
  -3   2   3      246.55      247.00      5.05 o 
  -2   2   3      169.43      164.96      1.85 o 
  -1   2   3      500.09      507.54      6.89 o 
   0   2   3      398.36      399.85      4.11 o 
   1   2   3      717.37      744.32      8.87 o 
   2   2   3      414.28      426.17      6.11 o 
   3   2   3      530.01      567.85      6.31 o 
   4   2   3      247.21      251.23      4.64 o 
   5   2   3       46.20       45.52      1.22 o 
   6   2   3      103.10       95.31      2.42 o 
   7   2   3       39.68       35.67      3.02 o 
   8   2   3       28.37       31.26      1.56 o 
   9   2   3       55.98       55.91      2.01 o 
  -9   3   3       13.55       12.20      1.36 o 
  -8   3   3       39.24       42.84      4.35 o 
  -7   3   3       64.15       62.79      2.14 o 
  -6   3   3      312.55      306.08      9.68 o 
  -5   3   3       50.35       48.52      2.01 o 
  -4   3   3      136.91      135.58      3.46 o 
  -3   3   3      292.14      286.99      5.86 o 
  -2   3   3      496.24      504.84      9.67 o 
  -1   3   3      624.78      654.74     11.71 o 
   0   3   3     1209.96     1297.30     22.73 o 
   1   3   3      543.57      566.65     10.27 o 
   2   3   3      137.33      137.79      3.19 o 
   3   3   3      239.14      245.24      5.68 o 
   4   3   3      110.86      110.38      3.25 o 
   5   3   3      334.77      317.77      7.48 o 
   8   3   3       87.16       86.48      3.22 o 
   9   3   3       24.33       22.60      1.74 o 
  -8   4   3       30.93       31.08      2.90 o 
  -7   4   3       19.63       15.24      2.54 o 
  -6   4   3       28.41       30.71      3.39 o 
  -4   4   3      196.42      187.67      4.75 o 
  -3   4   3      184.63      177.89      4.36 o 
  -2   4   3       71.19       66.60      2.84 o 
  -1   4   3      347.17      344.51      7.18 o 
   0   4   3       67.17       70.62      3.14 o 
   1   4   3      115.81      115.74      3.31 o 
   2   4   3      451.92      445.55      9.68 o 
   3   4   3       36.02       32.78      2.00 o 
   8   4   3      121.87      120.00      2.82 o 
   7   5   3       23.52       22.25      2.06 o 
  -5  -6   4      166.69      166.21      4.55 o 
  -4  -6   4       21.88       21.37      1.00 o 
  -3  -6   4       84.50       86.88      3.03 o 
  -2  -6   4       47.68       42.69      3.26 o 
   0  -6   4      208.23      193.90      6.05 o 
   1  -6   4       93.56       96.63      3.75 o 
   2  -6   4       24.93       19.18      1.53 o 
   3  -6   4       84.56       89.59      1.95 o 
   4  -6   4       32.03       36.12      1.20 o 
   5  -6   4       14.32       12.58      1.81 o 
  -8  -5   4       23.61       27.69      2.30 o 
  -7  -5   4       12.63       12.45      0.74 o 
  -6  -5   4       23.79       22.80      0.85 o 
  -5  -5   4      105.82      113.93      1.98 o 
  -4  -5   4      458.43      470.62      4.94 o 
  -3  -5   4      272.20      280.03      3.23 o 
  -2  -5   4      231.04      231.25      3.17 o 
  -1  -5   4       80.82       81.19      2.13 o 
   0  -5   4       49.72       59.47      3.63 o 
   1  -5   4      176.11      174.89      2.88 o 
   2  -5   4      231.30      226.41      3.04 o 
   3  -5   4      191.81      190.66      2.34 o 
   4  -5   4      131.86      135.09      1.83 o 
   5  -5   4       29.32       33.95      0.94 o 
   6  -5   4       57.04       59.43      1.22 o 
   7  -5   4       12.33       13.24      2.07 o 
  -9  -4   4       81.35       87.27      2.65 o 
  -8  -4   4        3.08        3.04      0.53 o 
  -7  -4   4       19.86       21.05      0.87 o 
  -6  -4   4      162.48      164.59      2.04 o 
  -5  -4   4      126.74      126.28      1.63 o 
  -4  -4   4      267.72      263.81      2.75 o 
  -3  -4   4       63.95       61.25      1.02 o 
  -2  -4   4       90.64       87.66      1.36 o 
  -1  -4   4       71.35       73.40      1.39 o 
   0  -4   4       52.49       51.77      1.25 o 
   1  -4   4       77.56       81.68      1.35 o 
   2  -4   4      176.19      178.70      2.15 o 
   3  -4   4      539.43      513.65      4.51 o 
   4  -4   4      320.16      320.32      3.19 o 
   5  -4   4      146.43      142.23      1.77 o 
   6  -4   4      117.26      116.89      1.60 o 
   7  -4   4       45.73       43.18      0.99 o 
   8  -4   4       28.94       30.42      1.39 o 
 -10  -3   4       37.94       32.89      1.81 o 
  -9  -3   4       10.86       12.38      1.52 o 
  -8  -3   4        2.12        0.96      0.53 o 
  -7  -3   4       55.97       53.68      1.05 o 
  -6  -3   4       15.83       15.47      0.61 o 
  -5  -3   4      165.13      163.99      1.86 o 
  -4  -3   4      334.17      332.43      3.97 o 
  -3  -3   4       86.82       88.10      1.80 o 
  -2  -3   4      264.04      258.55      3.26 o 
  -1  -3   4      613.93      643.39      7.60 o 
   0  -3   4      277.52      291.04      3.43 o 
   1  -3   4      175.50      183.34      2.68 o 
   2  -3   4      160.73      160.63      2.44 o 
   3  -3   4       55.61       51.51      1.03 o 
   4  -3   4      357.07      342.27      3.00 o 
   5  -3   4       31.18       30.93      1.10 o 
   6  -3   4      353.00      350.24      3.44 o 
   7  -3   4      280.64      272.68      3.09 o 
   8  -3   4       82.57       80.73      2.07 o 
   9  -3   4       34.73       36.71      1.45 o 
 -10  -2   4       98.97      104.42      2.77 o 
  -9  -2   4      409.94      401.36      8.53 o 
  -8  -2   4       31.43       26.92      1.50 o 
  -7  -2   4      143.22      145.87      1.84 o 
  -6  -2   4      151.26      151.46      1.68 o 
  -5  -2   4      185.13      183.91      2.76 o 
  -4  -2   4      927.70      952.38      9.21 o 
  -3  -2   4      263.22      266.92      2.76 o 
  -2  -2   4      930.41      939.88      8.98 o 
  -1  -2   4      591.81      623.02      6.31 o 
   0  -2   4     1503.69     1524.11     13.97 o 
   1  -2   4      918.30      927.97      8.76 o 
   2  -2   4      960.93     1008.30     10.75 o 
   3  -2   4      907.10      944.46     11.18 o 
   4  -2   4      110.89      105.72      2.05 o 
   5  -2   4      302.15      297.97      2.92 o 
   6  -2   4       82.52       82.41      1.27 o 
   7  -2   4      216.29      216.91      3.46 o 
   8  -2   4        5.80        9.11      1.02 o 
   9  -2   4       10.68       10.94      0.91 o 
 -11  -1   4       15.84       16.02      1.15 o 
 -10  -1   4       53.45       50.79      1.71 o 
  -9  -1   4      202.03      209.05      3.54 o 
  -8  -1   4       32.88       34.16      1.43 o 
  -7  -1   4       10.54       10.60      0.60 o 
  -6  -1   4      209.69      211.39      3.01 o 
  -5  -1   4      354.50      356.38      3.47 o 
  -4  -1   4     1887.52     2020.43     18.56 o 
  -3  -1   4      276.21      272.51      2.76 o 
  -2  -1   4      415.14      412.88      3.71 o 
  -1  -1   4     3069.31     3029.09     29.53 o 
   0  -1   4     2172.42     2138.49     19.94 o 
   1  -1   4     2078.29     2051.19     19.26 o 
   2  -1   4     3962.61     3955.75     40.05 o 
   3  -1   4      143.21      149.55      1.94 o 
   4  -1   4      112.66      108.27      1.71 o 
   5  -1   4      101.87      101.73      1.64 o 
   6  -1   4      372.35      355.22      3.91 o 
   7  -1   4      229.97      227.09      3.90 o 
   8  -1   4      174.65      169.81      2.81 o 
   9  -1   4       34.50       39.71      2.35 o 
  10  -1   4       27.12       30.28      1.45 o 
 -11   0   4       37.88       38.70      2.18 o 
 -10   0   4       12.53       10.99      1.03 o 
  -9   0   4      240.63      233.16      3.95 o 
  -8   0   4        8.08        8.93      0.88 o 
  -7   0   4       96.92       93.12      1.96 o 
  -6   0   4       22.86       23.66      1.19 o 
  -5   0   4      234.36      236.66      3.66 o 
  -4   0   4      513.64      525.46      5.12 o 
  -3   0   4      464.79      448.77      4.04 o 
  -2   0   4     2275.20     2230.97     19.62 o 
  -1   0   4     2356.20     2371.81     23.02 o 
   0   0   4     4998.54     4988.24     41.99 o 
   1   0   4     3618.49     3610.57     31.28 o 
   2   0   4     1743.99     1741.01     15.70 o 
   3   0   4       87.00       99.60      1.27 o 
   4   0   4       43.86       39.75      1.37 o 
   5   0   4      327.48      339.89      9.70 o 
   6   0   4     1254.20     1215.09     13.91 o 
   7   0   4      107.98      109.02      2.14 o 
   8   0   4       72.92       72.28      1.99 o 
   9   0   4        0.44        3.50      1.01 o 
 -11   1   4       15.97       18.86      1.69 o 
 -10   1   4       53.30       48.93      1.74 o 
  -9   1   4      200.71      203.21      4.15 o 
  -8   1   4       33.08       34.21      1.78 o 
  -7   1   4       10.12        8.93      0.75 o 
  -6   1   4      209.38      205.24      3.81 o 
  -5   1   4      355.60      366.13      9.86 o 
  -4   1   4     1888.10     2024.36     27.66 o 
  -3   1   4      276.85      279.90      3.13 o 
  -2   1   4      414.93      413.97      3.99 o 
  -1   1   4     3073.00     3002.81     30.15 o 
   0   1   4     2172.05     2137.43     23.11 o 
   1   1   4     2082.66     2061.28     17.88 o 
   2   1   4     3960.12     4016.91     50.68 o 
   3   1   4      143.81      149.65      1.86 o 
   4   1   4      112.27      108.10      1.87 o 
   5   1   4      102.14      102.77      2.73 o 
   6   1   4      376.38      366.08      6.28 o 
   7   1   4      229.36      228.84      4.90 o 
   8   1   4      175.73      174.31      3.98 o 
   9   1   4       34.70       37.85      3.02 o 
 -10   2   4       99.67      107.38      2.45 o 
  -9   2   4      408.04      394.98      6.89 o 
  -8   2   4       31.63       30.25      1.74 o 
  -7   2   4      143.40      150.23      3.34 o 
  -6   2   4      151.72      154.33      3.14 o 
  -5   2   4      184.55      186.71      4.19 o 
  -4   2   4      929.28      967.35     17.73 o 
  -3   2   4      264.51      265.92      5.43 o 
  -2   2   4      928.35      930.09     12.58 o 
  -1   2   4      594.59      632.47      7.16 o 
   0   2   4     1504.67     1524.16     16.27 o 
   1   2   4      921.58      933.00      9.71 o 
   2   2   4      963.40     1033.49     11.09 o 
   3   2   4      901.84      938.29     12.03 o 
   4   2   4      110.88      105.73      1.90 o 
   5   2   4      304.80      302.54      4.86 o 
   6   2   4       82.45       79.09      4.11 o 
   7   2   4      217.49      222.56      7.98 o 
   8   2   4        5.92        9.00      1.02 o 
   9   2   4       10.54       11.70      1.13 o 
  -9   3   4       11.26       12.96      1.83 o 
  -8   3   4        2.11        1.38      0.93 o 
  -7   3   4       55.77       49.82      2.01 o 
  -6   3   4       15.32       15.36      1.81 o 
  -5   3   4      165.68      163.87      4.06 o 
  -4   3   4      334.58      342.48      6.93 o 
  -3   3   4       86.97       86.30      2.48 o 
  -2   3   4      264.25      262.80      6.20 o 
  -1   3   4      613.56      645.41     11.61 o 
   0   3   4      276.78      287.83      5.60 o 
   1   3   4      175.32      186.47      5.69 o 
   2   3   4      160.60      151.77      3.54 o 
   3   3   4       56.44       50.43      4.17 o 
   4   3   4      356.14      346.76      7.77 o 
   8   3   4       81.49       77.36      3.61 o 
   9   3   4       35.03       40.63      2.42 o 
  -8   4   4        3.09        4.47      1.93 o 
  -7   4   4       19.65       19.95      1.68 o 
  -4   4   4      267.46      254.51      5.86 o 
  -3   4   4       63.94       61.89      2.36 o 
  -2   4   4       90.14       83.34      2.65 o 
  -1   4   4       71.32       70.67      2.44 o 
   0   4   4       52.33       51.51      2.78 o 
   1   4   4       78.15       79.65      2.75 o 
   2   4   4      175.31      174.95      6.05 o 
   3   4   4      540.04      498.14     14.77 o 
   8   4   4       29.73       31.48      1.46 o 
  -7   5   4       12.86       10.16      1.93 o 
  -6   5   4       23.60       21.16      2.90 o 
   7   5   4       12.24       13.91      1.28 o 
  -5  -6   5       66.07       64.00      1.60 o 
  -4  -6   5       13.59       13.45      1.04 o 
  -3  -6   5       14.47       15.64      2.10 o 
  -2  -6   5       13.93       11.11      1.51 o 
  -1  -6   5      100.13      107.87      4.11 o 
   0  -6   5       73.77       71.95      3.27 o 
   1  -6   5       49.43       49.51      2.01 o 
   2  -6   5       40.88       44.27      1.62 o 
   3  -6   5       85.92       87.92      1.90 o 
   4  -6   5       72.58       79.48      2.08 o 
  -8  -5   5       20.29       24.78      1.39 o 
  -7  -5   5       64.26       64.47      1.35 o 
  -6  -5   5       31.40       29.86      0.92 o 
  -5  -5   5      262.68      266.48      2.86 o 
  -4  -5   5      521.03      539.11      5.59 o 
  -3  -5   5      373.80      385.88      4.19 o 
  -2  -5   5      225.00      235.15      3.21 o 
  -1  -5   5      139.94      143.53      2.50 o 
   0  -5   5       95.68       94.75      2.33 o 
   1  -5   5        3.83        2.97      0.65 o 
   2  -5   5      403.38      398.14      4.49 o 
   3  -5   5      211.83      219.12      2.57 o 
   4  -5   5       40.00       39.65      1.04 o 
   5  -5   5       15.54       15.79      0.74 o 
   6  -5   5       15.64       16.89      1.43 o 
  -9  -4   5       72.45       83.40      2.57 o 
  -8  -4   5       48.00       49.29      1.36 o 
  -7  -4   5       47.70       48.47      1.14 o 
  -6  -4   5       84.28       85.90      1.39 o 
  -5  -4   5      450.16      449.67      4.50 o 
  -4  -4   5      201.58      193.24      2.18 o 
  -3  -4   5      271.94      260.42      2.57 o 
  -2  -4   5      292.70      283.86      3.05 o 
  -1  -4   5       71.80       71.56      1.27 o 
   0  -4   5       56.59       55.93      1.06 o 
   1  -4   5       45.70       48.44      0.98 o 
   2  -4   5       42.47       39.42      0.95 o 
   3  -4   5      280.58      280.12      2.84 o 
   4  -4   5      122.29      119.24      1.58 o 
   5  -4   5       67.71       64.31      1.18 o 
   6  -4   5       52.59       48.26      1.05 o 
   7  -4   5       89.72       88.40      1.59 o 
   8  -4   5       21.01       22.13      1.57 o 
 -10  -3   5       21.22       26.24      1.69 o 
  -9  -3   5        7.97        9.27      0.81 o 
  -8  -3   5       50.10       51.58      1.43 o 
  -7  -3   5       57.79       55.07      1.12 o 
  -6  -3   5      313.84      294.51      2.95 o 
  -5  -3   5      303.22      298.61      2.96 o 
  -4  -3   5      363.82      348.40      3.77 o 
  -3  -3   5       75.49       71.79      1.58 o 
  -2  -3   5      161.35      154.26      2.37 o 
  -1  -3   5      262.43      274.36      3.19 o 
   0  -3   5      658.63      675.88      6.96 o 
   1  -3   5      209.83      221.28      3.58 o 
   2  -3   5       77.22       74.82      1.74 o 
   3  -3   5      265.61      257.50      3.08 o 
   4  -3   5      124.43      128.27      1.49 o 
   5  -3   5       12.33       13.43      0.63 o 
   6  -3   5       64.93       63.60      1.29 o 
   7  -3   5      191.82      186.57      2.73 o 
   8  -3   5       30.71       30.11      1.35 o 
 -10  -2   5       15.11       14.32      1.11 o 
  -9  -2   5      377.10      364.80      7.47 o 
  -8  -2   5       41.11       41.63      1.52 o 
  -7  -2   5      174.30      167.33      2.17 o 
  -6  -2   5       31.25       29.56      0.83 o 
  -5  -2   5      144.78      148.02      1.99 o 
  -4  -2   5      281.60      275.67      3.24 o 
  -3  -2   5      417.54      424.86      4.70 o 
  -2  -2   5      643.05      675.31      8.74 o 
  -1  -2   5      692.72      704.35      7.19 o 
   0  -2   5     1011.50     1050.55      9.62 o 
   1  -2   5      635.88      663.21      5.91 o 
   2  -2   5      991.00      988.41     10.41 o 
   3  -2   5      151.55      151.40      2.02 o 
   4  -2   5       56.71       57.74      1.01 o 
   5  -2   5       29.66       30.76      0.82 o 
   6  -2   5      108.47      106.92      1.73 o 
   7  -2   5      332.89      323.49      5.20 o 
   8  -2   5       55.00       57.48      1.81 o 
   9  -2   5       31.12       32.54      1.27 o 
 -11  -1   5       66.25       68.43      1.96 o 
 -10  -1   5       67.21       78.26      2.44 o 
  -9  -1   5      316.23      317.86      4.97 o 
  -8  -1   5       58.21       62.11      1.76 o 
  -7  -1   5      111.56      112.94      1.82 o 
  -6  -1   5      131.83      138.86      2.19 o 
  -5  -1   5       61.42       59.70      0.92 o 
  -4  -1   5     1208.48     1252.91     11.64 o 
  -3  -1   5      862.24      844.70      9.83 o 
  -2  -1   5     1848.96     1907.16     16.89 o 
  -1  -1   5     1511.59     1501.60     14.18 o 
   0  -1   5      138.36      132.72      1.67 o 
   1  -1   5     1864.14     1895.70     17.50 o 
   2  -1   5      656.47      651.40      6.79 o 
   3  -1   5      540.54      555.16      5.87 o 
   4  -1   5       63.47       66.09      1.45 o 
   5  -1   5      141.43      138.68      1.92 o 
   6  -1   5      249.47      249.82      3.10 o 
   7  -1   5      106.42      104.87      2.07 o 
   8  -1   5      135.58      136.10      2.39 o 
   9  -1   5       23.06       24.75      1.27 o 
 -11   0   5       33.87       33.50      2.06 o 
 -10   0   5        1.20        2.52      1.03 o 
  -9   0   5      212.50      209.98      4.21 o 
  -8   0   5      142.58      134.74      2.71 o 
  -7   0   5      402.41      388.33      4.75 o 
  -6   0   5      275.74      269.36      4.24 o 
  -5   0   5      892.79      933.32     14.66 o 
  -4   0   5      227.30      258.23      2.66 o 
  -3   0   5      233.52      211.73      2.13 o 
  -2   0   5      354.76      356.37      3.18 o 
  -1   0   5     3912.04     3843.07     37.81 o 
   0   0   5     1408.17     1327.33     11.94 o 
   1   0   5      213.78      220.13      2.73 o 
   2   0   5     3022.47     3009.01     28.83 o 
   3   0   5     1485.17     1514.73     14.62 o 
   4   0   5       61.74       68.36      1.94 o 
   5   0   5      140.92      149.34      2.63 o 
   6   0   5       84.57       78.34      1.45 o 
   7   0   5      179.09      184.10      3.04 o 
   8   0   5        5.81        6.42      0.84 o 
   9   0   5       10.75       13.18      2.18 o 
 -11   1   5       66.32       74.98      2.78 o 
 -10   1   5       67.17       72.70      2.68 o 
  -9   1   5      317.93      321.03      5.79 o 
  -8   1   5       57.74       61.95      2.81 o 
  -7   1   5      111.78      108.80      2.06 o 
  -6   1   5      132.41      135.86      2.55 o 
  -5   1   5       61.12       59.93      3.39 o 
  -4   1   5     1211.50     1273.24     20.20 o 
  -3   1   5      862.04      873.26      9.26 o 
  -2   1   5     1842.26     1911.01     19.90 o 
  -1   1   5     1509.07     1496.39     15.57 o 
   0   1   5      137.38      130.88      1.57 o 
   1   1   5     1865.80     1931.27     19.77 o 
   2   1   5      653.67      651.41      7.46 o 
   3   1   5      541.45      564.09      5.98 o 
   4   1   5       63.59       66.79      1.46 o 
   5   1   5      141.88      136.65      2.82 o 
   6   1   5      250.03      251.53      3.45 o 
   7   1   5      105.50      105.37      2.99 o 
   8   1   5      135.61      140.98      3.45 o 
   9   1   5       23.18       26.00      2.66 o 
 -10   2   5       15.06       12.72      1.01 o 
  -9   2   5      378.22      364.24      6.43 o 
  -8   2   5       41.75       41.41      1.88 o 
  -7   2   5      175.22      166.83      3.60 o 
  -6   2   5       31.41       29.38      1.41 o 
  -5   2   5      144.13      154.61      3.63 o 
  -4   2   5      282.05      285.50      5.77 o 
  -3   2   5      418.29      428.45      8.26 o 
  -2   2   5      642.03      669.51     10.90 o 
  -1   2   5      689.44      697.45     10.24 o 
   0   2   5     1012.33     1036.81     15.07 o 
   1   2   5      635.61      666.27      9.76 o 
   2   2   5      988.39     1011.63     15.76 o 
   3   2   5      151.72      150.92      6.75 o 
   4   2   5       55.38       54.09      2.30 o 
   5   2   5       29.24       30.21      4.47 o 
   6   2   5      108.49      105.70      4.84 o 
   7   2   5      333.75      324.40      5.50 o 
   8   2   5       55.11       54.47      1.82 o 
   9   2   5       31.48       31.26      1.50 o 
 -10   3   5       21.29       21.28      1.93 o 
  -9   3   5        7.79        9.13      1.00 o 
  -8   3   5       49.95       50.17      1.98 o 
  -7   3   5       57.77       56.90      2.08 o 
  -5   3   5      303.76      294.21      9.25 o 
  -4   3   5      364.69      350.64      7.23 o 
  -3   3   5       75.83       74.83      2.90 o 
  -2   3   5      160.87      158.13      4.40 o 
  -1   3   5      262.66      277.26      9.66 o 
   0   3   5      658.17      680.26     12.27 o 
   1   3   5      210.90      219.35      4.58 o 
   2   3   5       77.29       73.20      4.84 o 
   3   3   5      265.23      253.67      6.03 o 
   4   3   5      126.17      129.77      3.72 o 
   7   3   5      192.90      194.74      7.98 o 
   8   3   5       29.97       29.40      1.64 o 
   9   3   5       13.62       15.60      1.69 o 
  -8   4   5       47.82       45.58      5.50 o 
  -7   4   5       47.92       48.35      1.92 o 
  -6   4   5       84.77       82.72      4.11 o 
  -3   4   5      273.53      258.78      8.23 o 
  -2   4   5      294.98      281.42      8.59 o 
  -1   4   5       71.43       78.00      3.63 o 
   0   4   5       56.66       57.80      2.90 o 
   1   4   5       45.34       48.32      2.15 o 
   2   4   5       41.84       37.69      2.72 o 
   7   4   5       90.73       87.76      2.46 o 
   8   4   5       21.18       22.43      1.41 o 
  -7   5   5       63.84       65.30      3.63 o 
  -6   5   5       31.57       27.93      3.02 o 
   6   5   5       16.32       17.12      1.36 o 
  -5  -6   6       18.34       18.56      1.10 o 
  -4  -6   6       45.69       48.27      1.42 o 
  -3  -6   6       34.30       30.19      1.34 o 
  -2  -6   6       15.89       20.11      1.65 o 
  -1  -6   6       50.91       53.45      2.90 o 
   0  -6   6       32.34       31.92      2.42 o 
   1  -6   6       25.38       27.83      1.67 o 
   2  -6   6       60.17       61.72      1.63 o 
   3  -6   6       10.81        7.43      0.77 o 
   4  -6   6      104.58      110.34      2.37 o 
  -7  -5   6       51.50       50.53      1.48 o 
  -6  -5   6       52.58       52.98      1.54 o 
  -5  -5   6      148.79      152.81      1.89 o 
  -4  -5   6      268.25      277.55      3.14 o 
  -3  -5   6       54.04       56.30      1.22 o 
  -2  -5   6      244.75      244.81      3.07 o 
  -1  -5   6        5.57        6.71      0.79 o 
   0  -5   6        5.80        3.85      0.72 o 
   1  -5   6       75.44       70.09      1.43 o 
   2  -5   6       84.36       82.23      1.53 o 
   3  -5   6      303.76      317.94      3.45 o 
   4  -5   6       61.37       65.20      1.16 o 
   5  -5   6       90.45       91.44      1.64 o 
   6  -5   6       26.76       29.25      0.97 o 
  -9  -4   6      131.91      143.91      3.72 o 
  -8  -4   6       77.60       78.31      2.58 o 
  -7  -4   6       67.68       67.87      1.29 o 
  -6  -4   6      121.24      122.69      1.69 o 
  -5  -4   6      158.07      160.29      2.02 o 
  -4  -4   6      296.75      284.00      2.92 o 
  -3  -4   6       57.04       56.90      0.98 o 
  -2  -4   6      119.34      120.85      1.58 o 
  -1  -4   6       43.68       45.08      1.01 o 
   0  -4   6       44.62       40.97      0.89 o 
   1  -4   6      142.50      144.40      1.77 o 
   2  -4   6       39.51       37.72      1.23 o 
   3  -4   6      258.52      248.77      2.76 o 
   4  -4   6       83.91       83.85      1.32 o 
   5  -4   6       17.79       18.31      0.74 o 
   6  -4   6       67.73       69.50      1.36 o 
   7  -4   6       54.03       55.29      1.22 o 
  -9  -3   6        9.06        8.78      0.94 o 
  -8  -3   6       34.22       35.31      1.08 o 
  -7  -3   6       62.46       59.86      1.16 o 
  -6  -3   6      121.10      119.07      1.55 o 
  -5  -3   6      173.87      170.02      1.94 o 
  -4  -3   6      199.64      183.19      2.25 o 
  -3  -3   6      161.16      163.62      2.52 o 
  -2  -3   6      195.35      196.64      3.11 o 
  -1  -3   6      229.27      243.21      2.95 o 
   0  -3   6      493.57      498.20      5.64 o 
   1  -3   6      122.84      123.61      2.36 o 
   2  -3   6      419.81      408.74      4.68 o 
   3  -3   6       86.10       86.68      1.26 o 
   4  -3   6      117.90      117.12      1.37 o 
   5  -3   6      100.14      101.60      1.44 o 
   6  -3   6       77.66       78.88      1.42 o 
   7  -3   6       36.81       35.93      1.58 o 
   8  -3   6       18.03       16.60      1.08 o 
 -10  -2   6       82.88       86.77      2.43 o 
  -9  -2   6       86.11       81.70      2.19 o 
  -8  -2   6       92.43       82.66      1.77 o 
  -7  -2   6       14.39       15.51      0.82 o 
  -6  -2   6      110.71      107.88      1.29 o 
  -5  -2   6      225.57      237.01      3.27 o 
  -4  -2   6      309.73      326.24      3.77 o 
  -3  -2   6      865.81      930.11      9.71 o 
  -2  -2   6      639.33      673.28      6.91 o 
  -1  -2   6      715.59      746.84      7.90 o 
   0  -2   6      226.43      233.23      2.19 o 
   1  -2   6      539.79      571.94      5.61 o 
   2  -2   6      428.65      439.12      5.32 o 
   3  -2   6     1110.74     1110.96     13.28 o 
   4  -2   6      100.03       98.27      1.33 o 
   5  -2   6       79.31       75.12      1.26 o 
   6  -2   6       56.06       54.29      1.54 o 
   7  -2   6      156.11      157.41      3.01 o 
   8  -2   6       95.26       96.38      2.37 o 
   9  -2   6       35.71       33.85      1.22 o 
 -11  -1   6       87.82       95.18      3.27 o 
 -10  -1   6       34.48       37.48      4.53 o 
  -9  -1   6      187.75      179.96      3.99 o 
  -8  -1   6      304.10      302.97      4.86 o 
  -7  -1   6      118.94      115.42      2.33 o 
  -6  -1   6      112.45      119.18      1.84 o 
  -5  -1   6      207.95      206.47      2.26 o 
  -4  -1   6      197.77      200.17      2.28 o 
  -3  -1   6      774.07      802.52      7.94 o 
  -2  -1   6     2425.31     2446.93     24.28 o 
  -1  -1   6     1347.19     1385.06     12.93 o 
   0  -1   6      303.35      294.87      2.90 o 
   1  -1   6     1737.87     1752.75     17.79 o 
   2  -1   6      966.36      961.40      9.28 o 
   3  -1   6      892.46      949.51     11.14 o 
   4  -1   6      229.28      229.18      3.23 o 
   5  -1   6      186.28      185.08      2.39 o 
   6  -1   6      493.21      484.35      6.03 o 
   7  -1   6      416.02      408.27      5.64 o 
   8  -1   6       36.31       38.57      1.30 o 
   9  -1   6       28.03       30.77      1.71 o 
 -11   0   6       20.82       20.99      1.28 o 
 -10   0   6        8.84        9.63      1.02 o 
  -9   0   6       88.72       93.50      2.26 o 
  -8   0   6      107.30      104.43      2.35 o 
  -7   0   6       26.45       26.29      1.03 o 
  -6   0   6      610.36      626.42     10.10 o 
  -5   0   6      212.44      195.37      2.89 o 
  -4   0   6      236.24      247.32      2.80 o 
  -3   0   6      343.36      379.36      3.82 o 
  -2   0   6     2243.73     2282.37     22.45 o 
  -1   0   6      341.62      343.29      3.48 o 
   0   0   6      598.23      567.07      5.22 o 
   1   0   6      188.11      187.32      2.52 o 
   2   0   6     2217.08     2212.43     28.79 o 
   3   0   6       93.62      103.97      1.43 o 
   4   0   6      134.16      131.17      2.90 o 
   5   0   6      286.99      275.18      4.57 o 
   6   0   6      437.92      418.85      5.33 o 
   7   0   6      296.44      301.33      4.52 o 
   8   0   6      131.17      132.78      3.27 o 
   9   0   6       22.73       21.28      2.54 o 
 -11   1   6       88.28       95.72      2.78 o 
 -10   1   6       34.54       33.98      1.57 o 
  -9   1   6      190.26      190.66      3.87 o 
  -8   1   6      303.20      310.95      5.71 o 
  -7   1   6      118.54      111.83      2.09 o 
  -6   1   6      112.82      117.18      4.45 o 
  -5   1   6      209.72      211.04      4.53 o 
  -4   1   6      196.42      207.31      4.36 o 
  -3   1   6      776.89      802.81     10.08 o 
  -2   1   6     2427.25     2491.17     24.71 o 
  -1   1   6     1345.01     1358.40     14.47 o 
   0   1   6      303.29      297.26      3.47 o 
   1   1   6     1740.00     1795.49     22.11 o 
   2   1   6      963.27      966.87     13.84 o 
   3   1   6      892.69      952.88     13.86 o 
   4   1   6      230.63      225.78      3.51 o 
   5   1   6      186.19      181.24      2.88 o 
   6   1   6      495.17      476.48      6.65 o 
   7   1   6      413.78      405.87      6.65 o 
   8   1   6       36.06       37.86      1.64 o 
   9   1   6       28.18       32.77      2.78 o 
 -10   2   6       82.12       85.06      2.15 o 
  -9   2   6       86.46       83.00      2.41 o 
  -8   2   6       92.27       83.27      2.46 o 
  -7   2   6       14.46       18.17      2.29 o 
  -6   2   6      110.68      105.79      3.93 o 
  -5   2   6      224.99      236.05      5.17 o 
  -4   2   6      311.51      327.65      6.63 o 
  -3   2   6      871.24      945.05     18.35 o 
  -2   2   6      638.49      677.77      9.95 o 
  -1   2   6      716.39      775.00     12.05 o 
   0   2   6      225.35      225.98      4.57 o 
   1   2   6      536.88      569.94      9.93 o 
   2   2   6      426.99      431.60      8.16 o 
   3   2   6     1108.79     1098.71     22.24 o 
   4   2   6       99.42       98.07      2.96 o 
   5   2   6       78.78       76.32      2.67 o 
   6   2   6       55.67       49.46      4.47 o 
   7   2   6      156.06      157.81      3.79 o 
   8   2   6       95.80      104.32      2.72 o 
   9   2   6       35.12       35.62      1.47 o 
 -10   3   6       32.06       31.54      2.06 o 
  -9   3   6        9.21        9.80      1.06 o 
  -8   3   6       34.33       32.94      1.80 o 
  -7   3   6       62.27       57.87      2.67 o 
  -5   3   6      173.47      176.86      4.28 o 
  -4   3   6      200.49      189.85      4.36 o 
  -3   3   6      161.82      162.56      3.93 o 
  -2   3   6      195.16      195.48      4.45 o 
  -1   3   6      229.04      240.03      4.89 o 
   0   3   6      494.45      492.91     11.14 o 
   1   3   6      122.70      121.12      3.34 o 
   2   3   6      423.51      413.81      8.87 o 
   3   3   6       85.64       85.60      2.82 o 
   4   3   6      116.62      111.20      4.54 o 
   7   3   6       37.31       34.74      1.84 o 
   8   3   6       18.04       16.68      1.32 o 
  -9   4   6      131.32      148.77      4.60 o 
  -8   4   6       78.43       82.19      3.09 o 
  -7   4   6       68.48       69.36      2.75 o 
  -3   4   6       55.91       54.48      2.26 o 
  -2   4   6      119.96      120.93      3.34 o 
  -1   4   6       44.14       46.31      3.02 o 
   0   4   6       44.84       36.04      2.54 o 
   1   4   6      143.58      142.41      4.03 o 
   2   4   6       39.83       31.65      2.00 o 
   7   4   6       54.55       54.12      1.93 o 
  -7   5   6       51.18       49.70      3.39 o 
   5   5   6       90.64       87.44      4.11 o 
   6   5   6       27.06       28.90      1.62 o 
  -5  -6   7       22.88       25.02      1.33 o 
  -4  -6   7       96.51      108.15      2.03 o 
  -3  -6   7       71.77       78.55      2.12 o 
  -2  -6   7       65.98       72.78      2.08 o 
  -1  -6   7       30.79       35.06      1.82 o 
   0  -6   7       13.69       14.87      1.69 o 
   1  -6   7       58.82       61.47      1.79 o 
   2  -6   7      153.37      159.76      2.79 o 
   3  -6   7       51.24       50.54      1.47 o 
   4  -6   7       22.56       23.82      2.18 o 
  -7  -5   7       23.50       22.02      0.90 o 
  -6  -5   7       37.97       40.10      0.97 o 
  -5  -5   7      164.84      171.05      1.93 o 
  -4  -5   7      183.07      174.77      2.13 o 
  -3  -5   7      242.90      244.27      2.86 o 
  -2  -5   7      278.07      274.92      3.36 o 
  -1  -5   7      112.02      110.29      2.04 o 
   0  -5   7       15.33       18.21      0.96 o 
   1  -5   7      120.52      119.09      1.86 o 
   2  -5   7      110.50      109.37      1.71 o 
   3  -5   7       49.31       48.33      1.23 o 
   4  -5   7       82.37       80.30      1.47 o 
   5  -5   7       23.73       25.55      0.89 o 
   6  -5   7       38.80       41.51      2.00 o 
  -9  -4   7       58.63       62.40      3.14 o 
  -8  -4   7       92.90       95.87      2.13 o 
  -7  -4   7       70.68       67.47      1.30 o 
  -6  -4   7      102.89      100.43      1.42 o 
  -5  -4   7       91.39       87.26      1.58 o 
  -4  -4   7      120.54      114.97      1.55 o 
  -3  -4   7      676.58      651.45      5.65 o 
  -2  -4   7       35.19       33.50      0.95 o 
  -1  -4   7       90.21       89.76      1.40 o 
   0  -4   7        8.27        9.38      0.55 o 
   1  -4   7      147.10      147.04      1.73 o 
   2  -4   7       86.64       83.02      1.34 o 
   3  -4   7      235.21      236.99      2.53 o 
   4  -4   7      119.47      118.41      1.66 o 
   5  -4   7       23.68       22.57      0.84 o 
   6  -4   7       51.22       51.32      1.18 o 
   7  -4   7       24.78       22.35      1.10 o 
  -9  -3   7       51.01       52.08      2.06 o 
  -8  -3   7       29.23       37.20      1.49 o 
  -7  -3   7       32.42       30.15      0.92 o 
  -6  -3   7      110.75      108.90      1.47 o 
  -5  -3   7      102.40       98.45      1.31 o 
  -4  -3   7      117.99      116.86      1.65 o 
  -3  -3   7       51.55       48.72      1.08 o 
  -2  -3   7      101.26       96.99      1.89 o 
  -1  -3   7      121.16      121.39      2.12 o 
   0  -3   7      385.50      371.12      4.81 o 
   1  -3   7       62.10       63.13      1.29 o 
   2  -3   7      751.04      756.16      7.33 o 
   3  -3   7       14.61       17.10      0.57 o 
   4  -3   7      210.12      202.81      2.24 o 
   5  -3   7       20.82       21.71      0.83 o 
   6  -3   7       46.47       45.69      1.26 o 
   7  -3   7       86.62       87.10      3.16 o 
   8  -3   7        9.57        7.83      0.90 o 
 -10  -2   7       86.91       93.63      2.51 o 
  -9  -2   7       31.15       33.99      1.49 o 
  -8  -2   7       21.77       20.05      1.00 o 
  -7  -2   7       43.78       44.59      1.14 o 
  -6  -2   7       87.75       87.10      1.15 o 
  -5  -2   7      372.83      382.89      4.71 o 
  -4  -2   7      260.16      269.44      3.47 o 
  -3  -2   7     1300.39     1358.52     14.02 o 
  -2  -2   7      810.87      830.93      8.82 o 
  -1  -2   7      346.85      363.66      3.72 o 
   0  -2   7     1266.18     1269.58     12.24 o 
   1  -2   7      763.28      777.19      8.25 o 
   2  -2   7       30.59       32.55      0.91 o 
   3  -2   7     1062.00     1059.67     11.48 o 
   4  -2   7      169.75      154.61      1.67 o 
   5  -2   7      320.45      312.45      3.72 o 
   6  -2   7      144.65      139.76      2.79 o 
   7  -2   7      127.71      120.40      2.52 o 
   8  -2   7      200.54      200.12      3.83 o 
   9  -2   7       34.54       32.65      2.42 o 
 -11  -1   7       25.46       22.37      1.69 o 
 -10  -1   7       75.89       70.89      2.34 o 
  -9  -1   7      150.99      150.50      3.14 o 
  -8  -1   7      310.20      297.97      4.78 o 
  -7  -1   7       90.59       86.91      1.82 o 
  -6  -1   7      109.06      101.43      1.57 o 
  -5  -1   7      222.99      227.39      3.09 o 
  -4  -1   7      217.31      233.40      3.09 o 
  -3  -1   7      103.82      104.62      1.56 o 
  -2  -1   7      430.55      421.83     10.50 o 
  -1  -1   7     1148.37     1171.20     11.85 o 
   0  -1   7      423.68      425.30      4.04 o 
   1  -1   7      377.31      387.02      4.43 o 
   2  -1   7     1563.91     1630.09     16.27 o 
   3  -1   7      254.30      256.23      3.60 o 
   4  -1   7       86.11       83.57      1.66 o 
   5  -1   7      176.12      173.09      2.09 o 
   6  -1   7      186.33      188.48      2.55 o 
   7  -1   7      110.00      108.64      3.22 o 
   8  -1   7      127.94      124.03      4.35 o 
   9  -1   7       18.75       20.31      2.30 o 
 -11   0   7       24.35       27.12      1.32 o 
 -10   0   7        4.76        4.61      0.91 o 
  -9   0   7       10.00        8.97      1.20 o 
  -8   0   7      278.95      257.35      4.29 o 
  -7   0   7      108.79      115.05      1.80 o 
  -6   0   7      212.27      207.04      6.25 o 
  -5   0   7      398.75      418.43      5.36 o 
  -4   0   7       49.01       46.17      0.91 o 
  -3   0   7      134.30      158.06      1.74 o 
  -2   0   7     2047.60     2029.24     18.11 o 
  -1   0   7      259.96      260.48      2.59 o 
   0   0   7      715.11      682.15      6.68 o 
   1   0   7      138.47      139.41      1.73 o 
   2   0   7     1084.25     1098.63     12.83 o 
   3   0   7        5.36        4.20      0.45 o 
   4   0   7      107.45      104.43      3.21 o 
   5   0   7       73.13       76.76      1.49 o 
   6   0   7      103.01      106.04      2.52 o 
   7   0   7       75.30       75.67      1.73 o 
   8   0   7       23.19       26.03      1.62 o 
   9   0   7       38.31       41.36      2.90 o 
 -11   1   7       25.27       23.17      1.75 o 
 -10   1   7       76.25       72.03      2.06 o 
  -9   1   7      151.01      147.52      3.31 o 
  -8   1   7      309.47      304.05      5.61 o 
  -7   1   7       92.29       89.85      1.88 o 
  -6   1   7      109.69      103.44      3.43 o 
  -5   1   7      223.87      224.57     10.40 o 
  -4   1   7      217.32      234.87      3.93 o 
  -3   1   7      103.85      107.71      1.76 o 
  -2   1   7      432.20      425.06      5.00 o 
  -1   1   7     1147.05     1166.11     14.19 o 
   0   1   7      423.92      432.42      5.70 o 
   1   1   7      379.00      386.90      6.01 o 
   2   1   7     1563.72     1630.16     26.77 o 
   3   1   7      252.27      257.41      4.17 o 
   4   1   7       86.69       87.39      2.04 o 
   5   1   7      175.91      168.68      3.97 o 
   6   1   7      185.04      182.76      4.01 o 
   7   1   7      108.82      110.09      2.58 o 
   8   1   7      127.61      128.13      2.66 o 
   9   1   7       18.67       19.59      1.62 o 
 -10   2   7       87.03       89.20      2.20 o 
  -9   2   7       31.51       30.39      2.53 o 
  -8   2   7       22.23       23.17      1.57 o 
  -7   2   7       43.94       48.18      2.01 o 
  -6   2   7       88.05       85.84      2.90 o 
  -5   2   7      373.95      386.08      7.83 o 
  -4   2   7      259.81      271.10      5.69 o 
  -3   2   7     1308.44     1385.30     22.63 o 
  -2   2   7      813.19      844.17     12.28 o 
  -1   2   7      348.90      373.15      7.66 o 
   0   2   7     1266.00     1271.17     19.97 o 
   1   2   7      762.61      776.03     18.78 o 
   2   2   7       30.51       29.50      2.45 o 
   3   2   7     1063.35     1079.80     21.32 o 
   4   2   7      171.37      158.24      4.12 o 
   5   2   7      322.19      308.26     11.01 o 
   6   2   7      145.29      145.18      3.58 o 
   7   2   7      126.76      126.73      3.24 o 
   8   2   7      200.73      202.64      4.18 o 
   9   2   7       33.79       35.67      2.18 o 
 -10   3   7       37.97       40.39      2.30 o 
  -9   3   7       51.03       54.21      1.83 o 
  -8   3   7       29.57       30.92      1.75 o 
  -7   3   7       32.43       35.55      3.02 o 
  -5   3   7      102.66      101.99      3.03 o 
  -4   3   7      118.81      111.73      3.12 o 
  -3   3   7       50.89       45.89      1.91 o 
  -2   3   7      101.37       98.41      2.23 o 
  -1   3   7      122.12      123.59      3.31 o 
   0   3   7      385.90      368.88      8.03 o 
   1   3   7       61.72       63.36      3.14 o 
   2   3   7      750.20      760.27     15.60 o 
   3   3   7       15.21       14.42      1.75 o 
   6   3   7       45.98       46.18      2.13 o 
   7   3   7       87.58       86.05      2.55 o 
   8   3   7        9.16        9.14      0.95 o 
  -9   4   7       58.54       69.53      2.78 o 
  -8   4   7       92.56       98.59      3.46 o 
  -7   4   7       71.11       63.11      2.90 o 
  -3   4   7      675.42      620.89     18.28 o 
  -2   4   7       35.59       34.31      1.96 o 
  -1   4   7       89.69       78.49      3.99 o 
   0   4   7        8.29        6.42      2.18 o 
   1   4   7      147.16      139.23      4.90 o 
   6   4   7       52.10       52.08      2.00 o 
   7   4   7       24.55       26.68      1.61 o 
  -7   5   7       23.24       22.33      2.72 o 
   5   5   7       24.18       26.60      1.50 o 
   6   5   7       39.28       44.26      2.54 o 
  -5  -6   8       33.00       35.69      3.93 o 
  -4  -6   8       31.53       33.39      1.27 o 
  -3  -6   8      128.20      133.05      2.97 o 
  -2  -6   8       86.18       83.45      1.94 o 
  -1  -6   8       77.84       76.60      1.84 o 
   0  -6   8       41.88       34.03      1.51 o 
   1  -6   8       83.34       88.10      2.07 o 
   2  -6   8       50.82       52.28      1.52 o 
   3  -6   8       28.40       31.14      1.69 o 
  -7  -5   8       33.98       37.70      1.29 o 
  -6  -5   8       38.42       39.68      1.00 o 
  -5  -5   8        3.42        3.79      0.54 o 
  -4  -5   8      201.04      205.10      2.38 o 
  -3  -5   8      246.48      247.92      3.10 o 
  -2  -5   8       81.81       79.31      1.88 o 
  -1  -5   8      121.34      123.04      2.08 o 
   0  -5   8       42.96       46.47      1.20 o 
   1  -5   8       36.21       38.19      1.05 o 
   2  -5   8       86.07       83.18      1.80 o 
   3  -5   8      122.66      120.54      1.86 o 
   4  -5   8       92.70       92.27      1.71 o 
   5  -5   8       58.46       59.47      1.36 o 
  -9  -4   8       48.65       54.18      2.90 o 
  -8  -4   8       42.21       39.63      1.26 o 
  -7  -4   8       89.09       88.21      1.40 o 
  -6  -4   8       57.28       57.04      1.08 o 
  -5  -4   8       18.00       18.34      0.73 o 
  -4  -4   8      301.63      293.28      3.02 o 
  -3  -4   8      390.29      390.11      3.97 o 
  -2  -4   8       45.61       41.66      0.98 o 
  -1  -4   8      114.87      109.63      1.60 o 
   0  -4   8      283.32      280.13      3.23 o 
   1  -4   8       76.24       69.78      1.36 o 
   2  -4   8      331.82      325.40      3.39 o 
   3  -4   8      133.26      131.86      2.11 o 
   4  -4   8       90.89       85.06      1.45 o 
   5  -4   8       66.10       66.05      1.38 o 
   6  -4   8       18.81       18.02      0.82 o 
   7  -4   8       37.28       37.21      1.27 o 
  -9  -3   8       43.12       46.54      1.98 o 
  -8  -3   8      228.78      227.98      3.55 o 
  -7  -3   8      244.91      228.43      2.67 o 
  -6  -3   8       45.95       46.20      1.01 o 
  -5  -3   8      216.84      203.94      2.13 o 
  -4  -3   8      308.35      295.66      3.20 o 
  -3  -3   8      332.94      315.02      3.65 o 
  -2  -3   8      339.90      328.70      4.04 o 
  -1  -3   8       97.49       96.14      1.67 o 
   0  -3   8      309.95      312.77      3.44 o 
   1  -3   8      107.28      107.13      1.47 o 
   2  -3   8       93.94       95.37      1.34 o 
   3  -3   8      140.15      146.11      1.67 o 
   4  -3   8      147.13      143.85      1.78 o 
   5  -3   8      211.95      213.88      2.68 o 
   6  -3   8       77.73       81.17      1.56 o 
   7  -3   8       28.76       29.65      1.45 o 
   8  -3   8       24.78       25.38      1.08 o 
 -10  -2   8      105.20      116.83      3.87 o 
  -9  -2   8       25.36       25.14      2.20 o 
  -8  -2   8       56.85       53.50      1.78 o 
  -7  -2   8       21.27       20.09      0.91 o 
  -6  -2   8      252.12      245.21      2.48 o 
  -5  -2   8       30.92       32.75      0.88 o 
  -4  -2   8       79.69       79.97      1.42 o 
  -3  -2   8      127.27      121.83      1.79 o 
  -2  -2   8      515.07      529.56      5.74 o 
  -1  -2   8      624.69      635.63      6.26 o 
   0  -2   8       18.73       18.26      0.60 o 
   1  -2   8      110.27      110.48      1.50 o 
   2  -2   8      785.48      801.75      9.05 o 
   3  -2   8     1024.95      983.80      9.21 o 
   4  -2   8      319.14      319.36      2.75 o 
   5  -2   8       39.49       39.74      1.01 o 
   6  -2   8       76.20       72.72      1.62 o 
   7  -2   8       90.40       90.20      2.30 o 
   8  -2   8      307.24      308.21      5.37 o 
 -11  -1   8       16.18       24.67      1.69 o 
 -10  -1   8      127.84      128.25      3.25 o 
  -9  -1   8      168.39      167.35      4.84 o 
  -8  -1   8      387.88      381.90      5.86 o 
  -7  -1   8      269.11      271.36      3.37 o 
  -6  -1   8      376.15      367.98      4.76 o 
  -5  -1   8      209.97      203.33      3.30 o 
  -4  -1   8      140.56      142.00      2.02 o 
  -3  -1   8      558.00      573.80      7.06 o 
  -2  -1   8     1174.34     1188.62     14.07 o 
  -1  -1   8      471.20      469.06      4.57 o 
   0  -1   8       62.87       58.32      0.98 o 
   1  -1   8     1037.75     1039.65      9.34 o 
   2  -1   8      309.47      322.16      4.01 o 
   3  -1   8      571.19      589.44      7.72 o 
   4  -1   8       90.68       94.74      1.50 o 
   5  -1   8      151.96      144.55      2.22 o 
   6  -1   8      176.30      177.20      2.52 o 
   7  -1   8       59.11       58.19      1.56 o 
   8  -1   8       77.83       81.14      4.11 o 
   9  -1   8       60.69       62.76      3.14 o 
 -11   0   8        4.46        5.77      1.63 o 
 -10   0   8       45.37       44.60      2.01 o 
  -9   0   8       11.68       12.46      1.09 o 
  -8   0   8      208.11      216.83      3.81 o 
  -7   0   8      121.36      121.61      2.54 o 
  -6   0   8       86.29       88.04      1.87 o 
  -5   0   8      329.85      331.66      4.85 o 
  -4   0   8       26.82       21.97      0.75 o 
  -3   0   8     2399.65     2488.72     24.75 o 
  -2   0   8     2157.33     2181.50     21.53 o 
  -1   0   8      225.57      225.87      2.42 o 
   0   0   8       52.52       55.82      0.78 o 
   1   0   8      150.40      153.47      2.09 o 
   2   0   8       82.95       88.44      1.84 o 
   3   0   8       29.85       34.97      1.12 o 
   4   0   8      532.12      525.23      7.01 o 
   5   0   8       35.83       33.58      0.94 o 
   6   0   8      178.61      176.33      2.56 o 
   7   0   8        6.22        6.70      0.80 o 
   8   0   8       34.58       35.75      1.71 o 
   9   0   8       27.67       31.32      2.42 o 
 -11   1   8       16.24       20.80      1.69 o 
 -10   1   8      129.68      126.29      2.99 o 
  -9   1   8      166.26      167.16      3.56 o 
  -8   1   8      390.36      376.94      6.78 o 
  -7   1   8      269.63      267.67      3.88 o 
  -6   1   8      373.14      370.23      6.26 o 
  -5   1   8      210.61      203.39      4.49 o 
  -4   1   8      140.84      143.90      2.23 o 
  -3   1   8      557.99      588.42      7.57 o 
  -2   1   8     1178.35     1215.03     14.26 o 
  -1   1   8      469.49      475.05      7.69 o 
   0   1   8       63.32       62.15      1.71 o 
   1   1   8     1040.35     1053.93     16.54 o 
   2   1   8      308.90      326.99      9.45 o 
   3   1   8      571.47      609.36     12.24 o 
   4   1   8       90.56       95.10      6.41 o 
   5   1   8      153.19      144.82      3.53 o 
   6   1   8      174.72      179.86      3.52 o 
   7   1   8       59.49       63.63      1.73 o 
   8   1   8       78.18       86.04      2.08 o 
 -10   2   8      105.00      111.05      3.31 o 
  -9   2   8       25.52       23.37      1.52 o 
  -8   2   8       57.54       55.72      2.14 o 
  -7   2   8       21.70       15.60      2.06 o 
  -6   2   8      252.24      247.47      8.17 o 
  -5   2   8       30.73       32.56      1.70 o 
  -4   2   8       79.31       78.88      3.75 o 
  -3   2   8      127.27      122.05      2.27 o 
  -2   2   8      517.38      530.83      9.70 o 
  -1   2   8      623.71      625.67     11.92 o 
   0   2   8       18.62       15.19      1.12 o 
   1   2   8      109.48      105.86      2.72 o 
   2   2   8      783.82      799.11     16.21 o 
   3   2   8     1028.22      993.17     23.50 o 
   4   2   8      319.93      313.99      7.25 o 
   5   2   8       39.12       36.73      2.00 o 
   6   2   8       76.09       77.49      2.57 o 
   7   2   8       90.73       93.36      4.19 o 
   8   2   8      307.24      318.16      7.42 o 
 -10   3   8       16.56       14.39      1.57 o 
  -9   3   8       42.76       43.24      2.12 o 
  -8   3   8      227.68      216.97      4.41 o 
  -7   3   8      243.94      227.29      7.74 o 
  -5   3   8      217.30      204.79      4.88 o 
  -4   3   8      309.27      294.30      6.37 o 
  -3   3   8      333.83      325.98      6.72 o 
  -2   3   8      337.55      323.96      7.43 o 
  -1   3   8       98.26       99.21      2.87 o 
   0   3   8      309.65      317.59      7.05 o 
   1   3   8      107.09      110.09      3.22 o 
   2   3   8       92.46       90.67      2.99 o 
   3   3   8      141.51      138.66      4.06 o 
   5   3   8      210.21      212.34      4.65 o 
   6   3   8       76.97       80.71      2.57 o 
   7   3   8       29.28       28.54      1.65 o 
   8   3   8       25.42       28.32      1.13 o 
  -9   4   8       48.42       51.15      2.42 o 
  -8   4   8       41.56       40.00      1.63 o 
  -7   4   8       89.51       86.22      4.11 o 
  -2   4   8       45.32       46.63      4.47 o 
  -1   4   8      114.37      108.84      4.60 o 
   0   4   8      283.35      267.83      8.83 o 
   5   4   8       66.44       71.06      2.35 o 
   6   4   8       18.97       15.90      1.95 o 
   7   4   8       38.21       39.12      1.49 o 
  -7   5   8       34.00       36.28      2.06 o 
  -6   5   8       38.40       44.14      2.78 o 
   4   5   8       94.46      104.49      4.23 o 
   5   5   8       58.57       62.39      2.18 o 
  -5  -6   9       10.02        8.52      1.07 o 
  -4  -6   9      111.34      119.71      2.27 o 
  -3  -6   9       15.25       11.75      0.91 o 
  -2  -6   9      232.89      251.90      4.01 o 
  -1  -6   9      117.84      131.60      2.80 o 
   0  -6   9       22.80       27.33      1.60 o 
   1  -6   9       40.85       42.52      1.28 o 
   2  -6   9       44.48       48.73      1.51 o 
   3  -6   9       92.17       95.02      2.41 o 
  -7  -5   9       17.60       18.16      0.99 o 
  -6  -5   9        7.11        7.93      0.61 o 
  -5  -5   9       41.78       45.90      0.98 o 
  -4  -5   9       51.69       52.25      1.15 o 
  -3  -5   9      249.32      244.48      3.35 o 
  -2  -5   9      105.39      109.30      1.90 o 
  -1  -5   9       34.28       39.27      1.55 o 
   0  -5   9      130.67      119.30      1.83 o 
   1  -5   9       40.99       38.76      1.05 o 
   2  -5   9       70.06       67.13      1.39 o 
   3  -5   9      122.69      129.81      1.94 o 
   4  -5   9        7.22        7.54      0.70 o 
   5  -5   9       34.63       33.18      1.03 o 
  -8  -4   9       52.11       50.14      2.17 o 
  -7  -4   9      108.46      102.60      1.45 o 
  -6  -4   9      228.14      219.61      2.40 o 
  -5  -4   9      135.11      132.45      1.78 o 
  -4  -4   9       79.47       76.89      1.28 o 
  -3  -4   9      369.10      355.25      3.88 o 
  -2  -4   9      130.33      122.83      1.77 o 
  -1  -4   9       74.55       70.47      1.34 o 
   0  -4   9      135.80      134.64      1.76 o 
   1  -4   9      151.62      148.84      1.89 o 
   2  -4   9      330.71      317.80      3.48 o 
   3  -4   9       75.99       73.33      1.37 o 
   4  -4   9      119.95      116.40      1.78 o 
   5  -4   9       47.59       42.36      1.57 o 
   6  -4   9       28.46       29.41      1.11 o 
  -9  -3   9      104.50      113.12      3.10 o 
  -8  -3   9       39.32       38.61      1.47 o 
  -7  -3   9       21.52       23.48      0.84 o 
  -6  -3   9      367.88      349.67      3.42 o 
  -5  -3   9       26.34       22.32      0.80 o 
  -4  -3   9      110.39      107.51      1.37 o 
  -3  -3   9       81.13       83.22      1.20 o 
  -2  -3   9      668.12      677.67      6.71 o 
  -1  -3   9      102.66      106.24      1.96 o 
   0  -3   9      181.51      168.83      2.01 o 
   1  -3   9       48.76       45.26      0.99 o 
   2  -3   9      274.41      272.95      2.67 o 
   3  -3   9       61.11       56.22      1.15 o 
   4  -3   9       70.70       70.06      1.34 o 
   5  -3   9       96.22       93.65      1.61 o 
   6  -3   9       38.38       37.66      1.23 o 
   7  -3   9       11.25       11.49      0.93 o 
  -9  -2   9        8.32        6.53      1.81 o 
  -8  -2   9       60.52       61.55      2.10 o 
  -7  -2   9       14.56       17.11      0.83 o 
  -6  -2   9       65.77       63.63      1.04 o 
  -5  -2   9      354.68      351.30      3.95 o 
  -4  -2   9       73.63       71.44      1.20 o 
  -3  -2   9      718.58      718.07      9.20 o 
  -2  -2   9       30.53       30.48      0.89 o 
  -1  -2   9      116.34      114.33      1.45 o 
   0  -2   9       54.84       60.22      0.97 o 
   1  -2   9      160.39      163.79      2.20 o 
   2  -2   9      411.61      428.25      5.00 o 
   3  -2   9      880.98      876.52      8.29 o 
   4  -2   9      163.24      162.43      1.67 o 
   5  -2   9       87.39       87.63      1.38 o 
   6  -2   9      186.96      180.47      2.65 o 
   7  -2   9       70.33       67.57      2.55 o 
   8  -2   9      209.33      209.11      8.83 o 
 -10  -1   9       41.37       42.69      1.82 o 
  -9  -1   9       65.45       67.27      2.48 o 
  -8  -1   9      199.85      197.84      3.49 o 
  -7  -1   9      199.14      192.77      2.62 o 
  -6  -1   9       30.95       30.60      0.99 o 
  -5  -1   9      162.50      159.88      2.89 o 
  -4  -1   9       48.34       48.97      1.14 o 
  -3  -1   9      921.64      893.65     11.13 o 
  -2  -1   9     1246.84     1286.42     14.72 o 
  -1  -1   9      659.30      669.16      6.92 o 
   0  -1   9      381.22      394.42      3.94 o 
   1  -1   9      785.36      768.24      7.52 o 
   2  -1   9      333.82      339.23      4.23 o 
   3  -1   9       87.13       84.96      1.56 o 
   4  -1   9       88.83       81.41      1.28 o 
   5  -1   9      106.94      101.10      2.22 o 
   6  -1   9      382.32      379.19      4.57 o 
   7  -1   9       58.10       56.40      2.86 o 
   8  -1   9       36.57       40.63      2.90 o 
 -11   0   9       38.81       38.09      2.06 o 
 -10   0   9       15.45       18.05      1.39 o 
  -9   0   9      208.92      202.77      3.99 o 
  -8   0   9      463.15      477.65      8.10 o 
  -7   0   9     1392.21     1386.83     20.71 o 
  -6   0   9       18.37       20.99      1.20 o 
  -5   0   9      201.11      199.99      3.83 o 
  -4   0   9       95.70      102.42      1.78 o 
  -3   0   9      119.26      129.34      2.25 o 
  -2   0   9     1775.42     1850.37     21.17 o 
  -1   0   9      104.38      106.24      1.69 o 
   0   0   9       45.16       45.26      0.94 o 
   1   0   9      110.81      118.78      2.06 o 
   2   0   9     1006.86     1054.89     13.17 o 
   3   0   9      193.37      197.84      3.38 o 
   4   0   9       99.64       92.47      1.59 o 
   5   0   9       83.55       84.53      1.64 o 
   6   0   9       97.06      100.64      1.82 o 
   7   0   9      157.10      165.02      2.83 o 
   8   0   9       33.72       32.22      1.35 o 
 -11   1   9       25.05       30.47      1.81 o 
 -10   1   9       42.09       44.96      1.64 o 
  -9   1   9       65.26       66.60      2.36 o 
  -8   1   9      201.64      206.30      4.20 o 
  -7   1   9      198.97      193.51      4.52 o 
  -6   1   9       31.02       30.88      1.38 o 
  -5   1   9      162.28      159.06      3.76 o 
  -4   1   9       48.45       51.18      1.20 o 
  -3   1   9      923.96      892.21     11.99 o 
  -2   1   9     1246.08     1300.08     16.32 o 
  -1   1   9      657.61      672.76     11.76 o 
   0   1   9      381.24      395.64      6.64 o 
   1   1   9      786.48      776.36     13.82 o 
   2   1   9      334.89      339.95     12.96 o 
   3   1   9       86.64       86.54      2.79 o 
   4   1   9       87.73       79.37      2.15 o 
   5   1   9      107.02       99.42      2.87 o 
   6   1   9      382.55      380.81      7.31 o 
   7   1   9       58.26       58.37      1.82 o 
   8   1   9       36.91       36.15      1.63 o 
 -10   2   9      101.29       99.81      2.32 o 
  -9   2   9        8.14        7.62      1.06 o 
  -8   2   9       60.15       59.40      2.42 o 
  -7   2   9       14.30        9.31      1.81 o 
  -6   2   9       66.15       60.69      5.93 o 
  -5   2   9      352.06      352.10      7.31 o 
  -4   2   9       74.79       73.75      2.35 o 
  -3   2   9      720.15      718.15     10.32 o 
  -2   2   9       30.51       28.29      1.42 o 
  -1   2   9      117.33      117.04      2.84 o 
   0   2   9       55.02       60.65      4.09 o 
   1   2   9      160.66      165.08      4.15 o 
   2   2   9      410.40      421.35      9.22 o 
   3   2   9      879.07      865.02     12.85 o 
   4   2   9      162.30      159.58      3.16 o 
   5   2   9       87.47       87.43      2.76 o 
   6   2   9      187.13      187.57      4.20 o 
   7   2   9       70.57       70.22      2.25 o 
   8   2   9      208.38      206.94      4.04 o 
 -10   3   9       38.93       45.95      2.30 o 
  -9   3   9      104.59      108.92      2.59 o 
  -8   3   9       39.79       35.49      1.83 o 
  -7   3   9       21.30       15.36      2.06 o 
  -4   3   9      109.02      103.48      3.03 o 
  -3   3   9       81.11       83.47      2.61 o 
  -2   3   9      668.60      679.77     13.14 o 
  -1   3   9      102.82      101.98      3.13 o 
   0   3   9      181.20      165.47      4.35 o 
   1   3   9       47.49       42.92      2.78 o 
   2   3   9      272.99      255.91      6.44 o 
   3   3   9       61.62       56.11      3.63 o 
   4   3   9       70.54       73.95      3.72 o 
   5   3   9       96.17       99.70      2.87 o 
   6   3   9       38.25       37.90      1.91 o 
   7   3   9       11.57       11.97      1.09 o 
   8   3   9       57.76       59.50      2.78 o 
  -9   4   9       35.87       43.29      2.30 o 
  -8   4   9       52.76       54.42      2.14 o 
  -7   4   9      109.45      108.24      4.47 o 
   3   4   9       76.42       69.78      4.11 o 
   4   4   9      120.06      118.23      3.10 o 
   5   4   9       47.69       48.65      1.97 o 
   6   4   9       28.70       29.08      1.54 o 
  -7   5   9       17.85       15.41      3.93 o 
  -6   5   9        7.27        9.55      1.69 o 
   4   5   9        7.39        5.92      1.57 o 
  -4  -6  10      107.97      114.45      2.87 o 
  -3  -6  10       50.16       53.93      1.46 o 
  -2  -6  10       76.58       78.44      1.75 o 
  -1  -6  10       46.88       43.83      2.04 o 
   0  -6  10       31.16       33.46      1.40 o 
   1  -6  10       46.04       46.45      1.74 o 
   2  -6  10       22.59       28.90      1.69 o 
  -7  -5  10       16.47       17.54      0.98 o 
  -6  -5  10       67.42       66.89      1.17 o 
  -5  -5  10       23.02       22.34      0.83 o 
  -4  -5  10       82.04       85.13      1.49 o 
  -3  -5  10       35.10       32.24      1.14 o 
  -2  -5  10       80.96       79.99      1.87 o 
  -1  -5  10       61.70       53.82      1.32 o 
   0  -5  10       21.46       22.19      0.96 o 
   1  -5  10      141.10      136.55      2.11 o 
   2  -5  10       38.22       38.60      1.26 o 
   3  -5  10       23.28       24.14      1.02 o 
   4  -5  10        5.20        5.24      0.64 o 
   5  -5  10       12.99       12.66      0.92 o 
  -8  -4  10      101.93      102.33      2.36 o 
  -7  -4  10       27.07       25.88      0.87 o 
  -6  -4  10      132.36      128.46      1.72 o 
  -5  -4  10       61.93       56.86      1.16 o 
  -4  -4  10       54.10       51.84      1.09 o 
  -3  -4  10      331.89      329.76      3.64 o 
  -2  -4  10      450.33      433.57      4.58 o 
  -1  -4  10      146.79      146.24      1.99 o 
   0  -4  10       24.99       24.09      0.95 o 
   1  -4  10       36.78       35.65      1.03 o 
   2  -4  10      266.38      273.57      2.95 o 
   3  -4  10      103.73      104.85      1.93 o 
   4  -4  10       50.81       51.26      1.29 o 
   5  -4  10       22.21       23.68      1.03 o 
   6  -4  10       18.32       20.09      2.01 o 
  -9  -3  10       42.82       46.26      1.98 o 
  -8  -3  10       56.06       55.23      1.77 o 
  -7  -3  10      122.28      119.45      1.71 o 
  -6  -3  10      302.90      297.23      3.00 o 
  -5  -3  10       20.36       21.14      0.76 o 
  -4  -3  10       73.22       74.87      1.09 o 
  -3  -3  10       10.96       14.50      0.59 o 
  -2  -3  10      151.49      151.78      1.83 o 
  -1  -3  10       65.79       65.07      1.00 o 
   0  -3  10        7.08        7.59      0.47 o 
   1  -3  10      159.17      157.14      1.69 o 
   2  -3  10      166.08      166.04      1.72 o 
   3  -3  10      252.04      242.05      2.65 o 
   4  -3  10      134.91      132.54      1.86 o 
   5  -3  10      127.83      129.82      1.93 o 
   6  -3  10       17.91       17.67      1.15 o 
   7  -3  10       23.30       22.52      1.13 o 
  -9  -2  10       35.18       35.10      1.60 o 
  -8  -2  10       51.34       50.65      3.30 o 
  -7  -2  10       50.56       47.67      1.43 o 
  -6  -2  10      104.96      103.87      1.37 o 
  -5  -2  10       43.36       44.37      0.94 o 
  -4  -2  10      129.77      128.41      1.74 o 
  -3  -2  10      680.76      689.64     10.41 o 
  -2  -2  10      596.08      612.81      7.96 o 
  -1  -2  10      112.86      116.11      1.58 o 
   0  -2  10       54.76       56.69      0.98 o 
   1  -2  10      368.32      356.49      4.00 o 
   2  -2  10      153.59      153.80      1.86 o 
   3  -2  10      328.19      315.79      2.63 o 
   4  -2  10       80.33       79.17      1.21 o 
   5  -2  10       19.62       18.01      0.82 o 
   6  -2  10      180.57      179.81      3.86 o 
   7  -2  10       40.75       39.48      1.98 o 
   8  -2  10        6.68        8.59      1.69 o 
 -10  -1  10       71.61       74.01      3.02 o 
  -9  -1  10       26.58       28.48      1.24 o 
  -8  -1  10      111.58      109.40      2.04 o 
  -7  -1  10      126.64      121.48      2.39 o 
  -6  -1  10      415.59      394.46      4.52 o 
  -5  -1  10      133.28      125.05      2.00 o 
  -4  -1  10      144.51      146.14      2.43 o 
  -3  -1  10      328.81      334.21      4.23 o 
  -2  -1  10      388.95      409.95      4.98 o 
  -1  -1  10      591.43      608.36      6.32 o 
   0  -1  10      164.64      154.06      1.91 o 
   1  -1  10       90.43       91.06      1.24 o 
   2  -1  10      212.67      217.89      3.13 o 
   3  -1  10      434.77      444.17      5.34 o 
   4  -1  10      133.28      134.31      1.75 o 
   5  -1  10      141.04      140.57      2.15 o 
   6  -1  10       75.90       80.83      2.18 o 
   7  -1  10       24.87       24.35      1.34 o 
   8  -1  10       78.21       83.93      3.75 o 
 -11   0  10       16.58       16.57      1.45 o 
 -10   0  10       28.85       30.57      1.67 o 
  -9   0  10      230.54      230.67      4.38 o 
  -8   0  10      189.32      193.83      3.51 o 
  -7   0  10      774.18      762.78     15.84 o 
  -6   0  10      787.27      773.71     15.69 o 
  -5   0  10      112.73      119.19      2.72 o 
  -4   0  10       88.02       86.54      1.86 o 
  -3   0  10        4.67        5.32      0.70 o 
  -2   0  10       59.47       63.98      1.69 o 
  -1   0  10      157.21      171.37      2.91 o 
   0   0  10       34.29       31.80      1.07 o 
   1   0  10      130.92      131.83      2.42 o 
   2   0  10      360.36      346.92      6.07 o 
   3   0  10       11.60       11.90      1.47 o 
   4   0  10      273.99      270.53      4.19 o 
   5   0  10       14.76       15.20      0.90 o 
   6   0  10       69.71       74.42      1.68 o 
   7   0  10      103.56      113.65      2.16 o 
   8   0  10       13.45       11.04      0.86 o 
 -11   1  10       15.89       15.36      1.45 o 
 -10   1  10       71.14       72.11      3.75 o 
  -9   1  10       26.18       26.73      1.61 o 
  -8   1  10      110.72      105.53      2.82 o 
  -7   1  10      127.84      128.93      3.05 o 
  -6   1  10      411.36      379.30      8.19 o 
  -5   1  10      132.61      131.62      3.21 o 
  -4   1  10      143.67      148.25      2.62 o 
  -3   1  10      331.33      346.91      4.69 o 
  -2   1  10      389.12      410.46      5.19 o 
  -1   1  10      591.47      589.91      9.82 o 
   0   1  10      164.27      153.73      3.45 o 
   1   1  10       89.69       88.77      3.59 o 
   2   1  10      211.74      212.55      5.17 o 
   3   1  10      432.56      439.33      7.23 o 
   4   1  10      132.39      130.14      4.16 o 
   5   1  10      140.10      141.12      3.50 o 
   6   1  10       76.62       80.33      2.21 o 
   7   1  10       25.26       25.53      1.36 o 
   8   1  10       78.67       77.56      2.05 o 
 -10   2  10       50.14       49.52      2.67 o 
  -9   2  10       35.46       33.92      2.52 o 
  -8   2  10       50.74       54.94      2.72 o 
  -7   2  10       49.27       41.36      3.39 o 
  -6   2  10      104.41      103.28      4.35 o 
  -5   2  10       43.88       43.28      2.00 o 
  -4   2  10      130.22      127.89      3.29 o 
  -3   2  10      679.25      687.39      9.54 o 
  -2   2  10      597.56      613.18      8.59 o 
  -1   2  10      112.75      106.20      3.25 o 
   0   2  10       55.01       54.18      2.24 o 
   1   2  10      366.00      346.73      7.77 o 
   2   2  10      153.95      154.56      3.52 o 
   3   2  10      326.76      304.92      5.94 o 
   4   2  10       81.24       80.80      2.59 o 
   5   2  10       19.73       18.75      1.48 o 
   6   2  10      179.88      172.93      4.02 o 
   7   2  10       40.93       41.97      1.54 o 
   8   2  10        6.76        6.72      0.73 o 
  -9   3  10       43.50       46.07      1.68 o 
  -8   3  10       55.97       56.32      2.01 o 
  -7   3  10      122.33      115.13      5.08 o 
  -4   3  10       74.13       74.25      2.57 o 
  -3   3  10       10.39       13.42      1.27 o 
  -2   3  10      153.89      155.00      3.85 o 
  -1   3  10       67.50       62.25      3.63 o 
   0   3  10        7.23        4.31      1.27 o 
   1   3  10      159.42      151.15      4.27 o 
   2   3  10      165.83      160.68      5.74 o 
   3   3  10      251.16      235.64      5.03 o 
   4   3  10      135.01      132.05      3.41 o 
   5   3  10      127.95      130.36      3.32 o 
   6   3  10       18.25       19.03      1.64 o 
   7   3  10       23.47       23.27      1.31 o 
  -8   4  10      101.73       94.12      5.17 o 
  -7   4  10       26.68       31.68      2.66 o 
   3   4  10      105.02      103.76      4.84 o 
   4   4  10       51.11       51.68      2.08 o 
   5   4  10       22.11       25.22      1.67 o 
   6   4  10       18.29       18.97      1.62 o 
  -7   5  10       16.30       20.56      1.93 o 
  -6   5  10       67.52       59.98      3.27 o 
   4   5  10        5.06        3.99      1.45 o 
  -4  -6  11       20.21       23.34      1.69 o 
  -3  -6  11       29.95       30.82      1.51 o 
  -2  -6  11       56.85       63.87      2.31 o 
  -1  -6  11       69.00       74.72      2.17 o 
   0  -6  11        6.06        3.51      1.21 o 
   1  -6  11       64.25       57.32      2.42 o 
  -7  -5  11       17.93       21.24      1.45 o 
  -6  -5  11       11.23       12.39      0.70 o 
  -5  -5  11       85.69       85.99      1.30 o 
  -4  -5  11       87.58       86.10      1.59 o 
  -3  -5  11       79.14       76.73      1.86 o 
  -2  -5  11       81.27       77.77      1.80 o 
  -1  -5  11      115.03      117.69      2.02 o 
   0  -5  11      150.08      140.71      2.17 o 
   1  -5  11       72.26       67.09      1.34 o 
   2  -5  11       17.89       20.24      0.93 o 
   3  -5  11        6.54        6.17      0.68 o 
   4  -5  11       37.32       40.76      1.35 o 
  -8  -4  11       75.48       75.01      1.86 o 
  -7  -4  11       40.55       39.76      0.96 o 
  -6  -4  11       71.60       64.53      1.23 o 
  -5  -4  11       16.69       16.85      0.73 o 
  -4  -4  11      180.14      175.51      2.15 o 
  -3  -4  11      159.42      159.78      2.13 o 
  -2  -4  11      433.24      414.30      4.41 o 
  -1  -4  11       53.16       51.34      1.20 o 
   0  -4  11      159.82      154.08      2.09 o 
   1  -4  11      256.90      254.46      2.98 o 
   2  -4  11       33.31       35.23      1.04 o 
   3  -4  11      148.87      147.45      1.96 o 
   4  -4  11       48.89       46.93      1.30 o 
   5  -4  11       21.71       22.53      1.02 o 
   6  -4  11       20.83       18.84      1.39 o 
  -9  -3  11        4.87        3.48      1.01 o 
  -8  -3  11       64.70       62.00      1.58 o 
  -7  -3  11      238.28      228.88      2.67 o 
  -6  -3  11       40.43       36.80      0.94 o 
  -5  -3  11       69.59       68.87      1.26 o 
  -4  -3  11      246.19      233.54      2.50 o 
  -3  -3  11      197.56      203.66      2.17 o 
  -2  -3  11      386.73      380.33      3.50 o 
  -1  -3  11      228.76      225.11      2.14 o 
   0  -3  11       29.91       27.63      0.80 o 
   1  -3  11      128.16      120.50      1.41 o 
   2  -3  11      335.66      323.72      3.19 o 
   3  -3  11      202.03      198.58      2.31 o 
   4  -3  11      153.14      145.85      1.87 o 
   5  -3  11      103.89      101.69      1.91 o 
   6  -3  11       55.18       58.67      1.57 o 
  -9  -2  11       26.28       27.66      1.46 o 
  -8  -2  11       42.35       45.15      2.89 o 
  -7  -2  11      139.11      136.08      2.14 o 
  -6  -2  11      161.69      155.06      2.00 o 
  -5  -2  11       48.18       47.71      0.95 o 
  -4  -2  11      172.69      159.98      2.34 o 
  -3  -2  11      680.61      670.96     10.36 o 
  -2  -2  11      447.97      464.04      6.19 o 
  -1  -2  11      332.59      327.57      3.49 o 
   0  -2  11       60.81       58.61      1.01 o 
   1  -2  11      145.23      149.49      2.41 o 
   2  -2  11       64.27       61.74      0.98 o 
   3  -2  11      196.98      192.44      1.85 o 
   4  -2  11       73.04       70.65      1.32 o 
   5  -2  11       49.05       50.11      1.24 o 
   6  -2  11       62.11       63.21      2.08 o 
   7  -2  11       49.67       51.27      3.14 o 
  -9  -1  11        3.27        2.67      1.03 o 
  -8  -1  11       39.26       40.07      1.54 o 
  -7  -1  11      366.22      371.60      5.40 o 
  -6  -1  11      186.30      184.56      2.50 o 
  -5  -1  11      139.38      137.44      2.15 o 
  -4  -1  11      115.51      111.60      1.94 o 
  -3  -1  11      359.47      367.23      7.43 o 
  -2  -1  11      499.20      505.93      6.62 o 
  -1  -1  11      131.68      131.28      2.02 o 
   0  -1  11        2.01        0.98      0.50 o 
   1  -1  11      318.99      307.51      4.48 o 
   2  -1  11      193.07      197.91      2.71 o 
   3  -1  11      297.38      295.65      3.39 o 
   4  -1  11      310.29      303.94      3.80 o 
   5  -1  11      239.23      232.91      3.31 o 
   6  -1  11       20.81       19.84      1.22 o 
   7  -1  11       43.80       40.02      1.48 o 
 -10   0  11       19.34       20.91      1.49 o 
  -9   0  11      236.70      240.45      4.50 o 
  -8   0  11      563.00      567.15      8.40 o 
  -7   0  11      175.63      175.86      3.15 o 
  -6   0  11      135.58      126.45      2.60 o 
  -5   0  11      239.44      232.77      3.79 o 
  -4   0  11       94.68       94.27      2.03 o 
  -3   0  11       48.94       52.69      1.61 o 
  -2   0  11     1533.22     1589.66     36.65 o 
  -1   0  11      149.15      153.17      3.72 o 
   0   0  11        0.88        2.04      0.63 o 
   1   0  11      525.17      528.05      7.94 o 
   2   0  11      273.49      268.43      6.50 o 
   3   0  11       59.52       59.50      1.56 o 
   4   0  11       33.09       31.76      1.33 o 
   5   0  11       54.87       57.93      1.64 o 
   6   0  11        0.71        2.21      0.71 o 
   7   0  11       28.78       29.09      2.38 o 
   8   0  11        0.79       -0.47      1.14 o 
 -10   1  11       26.13       26.05      2.84 o 
  -9   1  11        3.47        5.04      1.15 o 
  -8   1  11       39.19       40.26      2.26 o 
  -7   1  11      367.45      368.95      7.81 o 
  -6   1  11      186.06      186.99      6.65 o 
  -5   1  11      139.51      134.95      3.46 o 
  -4   1  11      114.85      115.99      3.53 o 
  -3   1  11      359.50      372.06      6.24 o 
  -2   1  11      498.44      517.08      7.82 o 
  -1   1  11      132.92      131.31      3.87 o 
   0   1  11        2.00        0.67      0.79 o 
   1   1  11      318.99      312.55      6.91 o 
   2   1  11      194.15      195.79      6.00 o 
   3   1  11      295.54      300.41      4.62 o 
   4   1  11      310.88      303.77      5.99 o 
   5   1  11      238.05      238.67      4.19 o 
   6   1  11       21.06       21.92      1.42 o 
   7   1  11       43.99       43.86      1.53 o 
   8   1  11       56.11       59.03      1.68 o 
 -10   2  11       40.60       44.43      3.93 o 
  -9   2  11       26.23       26.62      2.79 o 
  -8   2  11       42.41       43.85      1.98 o 
  -7   2  11      138.30      131.71      5.56 o 
  -5   2  11       48.53       46.92      2.05 o 
  -4   2  11      171.53      159.22      3.19 o 
  -3   2  11      677.99      664.28      8.33 o 
  -2   2  11      448.69      464.30      6.70 o 
  -1   2  11      333.46      327.63      7.30 o 
   0   2  11       60.91       57.53      2.66 o 
   1   2  11      145.13      143.82      4.01 o 
   2   2  11       63.28       59.82      1.64 o 
   3   2  11      196.10      190.80      3.86 o 
   4   2  11       74.00       69.39      2.45 o 
   5   2  11       49.16       49.53      2.17 o 
   6   2  11       62.83       56.42      1.86 o 
   7   2  11       48.57       47.43      1.51 o 
  -9   3  11        5.08        6.08      1.21 o 
  -8   3  11       64.84       60.93      2.05 o 
  -3   3  11      195.82      202.42      7.71 o 
  -2   3  11      388.03      388.50      8.00 o 
  -1   3  11      228.17      217.10     11.67 o 
   0   3  11       30.05       21.89      4.23 o 
   1   3  11      127.81      112.33      4.72 o 
   2   3  11      336.19      324.23     10.40 o 
   3   3  11      199.30      195.48      4.34 o 
   4   3  11      153.40      141.12      3.55 o 
   5   3  11      103.78       99.61      2.82 o 
   6   3  11       55.43       56.65      1.71 o 
   7   3  11       18.18       18.79      1.13 o 
  -8   4  11       75.75       73.61      2.54 o 
  -7   4  11       41.13       41.23      2.90 o 
   3   4  11      149.92      148.52      5.81 o 
   4   4  11       49.16       46.91      2.26 o 
   5   4  11       21.98       23.61      1.44 o 
   6   4  11       20.47       18.61      1.32 o 
  -7   5  11       18.04       17.65      1.81 o 
  -6   5  11       10.88       11.00      1.57 o 
  -3  -6  12       69.21       64.34      2.54 o 
  -2  -6  12       33.55       37.73      2.06 o 
   0  -6  12       13.31       10.64      1.21 o 
  -6  -5  12       18.17       17.44      0.74 o 
  -5  -5  12       34.93       36.36      0.90 o 
  -4  -5  12       71.67       69.20      1.49 o 
  -3  -5  12       79.81       82.08      1.66 o 
  -2  -5  12       49.39       46.92      1.44 o 
  -1  -5  12       66.82       59.61      1.40 o 
   0  -5  12       23.59       22.07      1.39 o 
   1  -5  12       36.68       36.00      1.02 o 
   2  -5  12       24.91       23.84      0.93 o 
   3  -5  12       17.14       17.72      0.92 o 
   4  -5  12       55.99       64.03      2.30 o 
  -8  -4  12       20.38       19.84      1.14 o 
  -7  -4  12       63.98       61.09      1.37 o 
  -6  -4  12       54.34       50.60      0.98 o 
  -5  -4  12       19.13       18.78      0.88 o 
  -4  -4  12       58.68       57.46      1.19 o 
  -3  -4  12       72.65       67.41      1.43 o 
  -2  -4  12      309.94      306.82      3.28 o 
  -1  -4  12      224.27      216.65      2.66 o 
   0  -4  12      202.12      191.36      2.42 o 
   1  -4  12      145.52      150.53      2.05 o 
   2  -4  12       48.12       45.20      1.16 o 
   3  -4  12       77.57       81.77      1.58 o 
   4  -4  12      112.74      112.66      1.93 o 
   5  -4  12       21.72       22.49      0.96 o 
  -9  -3  12       30.62       29.99      2.66 o 
  -8  -3  12       99.78       95.52      2.12 o 
  -7  -3  12      218.61      198.80      2.74 o 
  -6  -3  12       55.50       56.01      1.08 o 
  -5  -3  12       26.88       25.34      0.92 o 
  -4  -3  12      219.82      215.96      2.38 o 
  -3  -3  12       90.01       82.61      1.39 o 
  -2  -3  12      228.07      230.47      2.26 o 
  -1  -3  12      200.38      184.06      2.03 o 
   0  -3  12      156.38      148.49      1.72 o 
   1  -3  12      431.32      421.32      4.20 o 
   2  -3  12      139.30      139.62      1.94 o 
   3  -3  12       43.26       48.23      1.19 o 
   4  -3  12      280.39      281.88      3.32 o 
   5  -3  12      146.31      145.02      3.41 o 
   6  -3  12       49.90       53.43      2.12 o 
  -9  -2  12       62.77       66.69      2.15 o 
  -8  -2  12        8.15       10.40      1.12 o 
  -7  -2  12      306.59      297.32      4.21 o 
  -6  -2  12       53.41       52.33      1.13 o 
  -5  -2  12      381.08      379.91      3.62 o 
  -4  -2  12      263.87      265.52      2.66 o 
  -3  -2  12      745.25      730.76      6.89 o 
  -2  -2  12       96.87       95.58      1.40 o 
  -1  -2  12      107.35      111.81      1.28 o 
   0  -2  12      340.51      347.58      3.11 o 
   1  -2  12       60.98       59.07      0.97 o 
   2  -2  12      231.38      232.12      2.42 o 
   3  -2  12      151.85      149.56      2.04 o 
   4  -2  12      162.06      158.41      2.10 o 
   5  -2  12      170.60      171.86      2.74 o 
   6  -2  12       35.53       38.82      2.22 o 
   7  -2  12       71.66       73.89      3.63 o 
  -9  -1  12       22.52       21.77      2.54 o 
  -8  -1  12      199.60      189.32      3.65 o 
  -7  -1  12      168.78      168.09      3.24 o 
  -6  -1  12      618.57      590.49      6.62 o 
  -5  -1  12      109.00      108.49      2.93 o 
  -4  -1  12       95.48       97.74      1.67 o 
  -3  -1  12      132.29      129.96      2.45 o 
  -2  -1  12      247.73      260.69      4.10 o 
  -1  -1  12      512.09      498.63      6.86 o 
   0  -1  12      110.91      109.19      1.99 o 
   1  -1  12      332.57      321.62      4.35 o 
   2  -1  12      155.28      157.75      2.75 o 
   3  -1  12       50.88       49.65      1.17 o 
   4  -1  12      101.07      102.80      1.65 o 
   5  -1  12      116.27      111.02      1.79 o 
   6  -1  12       90.39       87.04      1.84 o 
   7  -1  12        2.65        4.79      0.97 o 
 -10   0  12        3.31        3.14      1.09 o 
  -9   0  12        1.30        0.97      1.45 o 
  -8   0  12       51.21       52.80      1.75 o 
  -7   0  12      156.40      157.43      3.04 o 
  -6   0  12      544.55      525.52      9.17 o 
  -5   0  12      116.09      117.88      2.36 o 
  -4   0  12      609.72      602.99      9.04 o 
  -3   0  12      295.64      303.60      6.75 o 
  -2   0  12      346.33      346.46      6.96 o 
  -1   0  12      650.97      634.73     11.87 o 
   0   0  12      218.38      235.16      5.48 o 
   1   0  12      674.97      696.00     11.73 o 
   2   0  12       32.66       35.50      1.14 o 
   3   0  12      218.98      207.81      3.30 o 
   4   0  12       33.85       35.86      1.39 o 
   5   0  12      152.04      154.42      4.08 o 
   6   0  12      119.02      116.55      2.20 o 
   7   0  12        5.07        5.85      0.95 o 
 -10   1  12       35.02       37.94      1.70 o 
  -9   1  12       21.96       23.87      3.33 o 
  -8   1  12      197.85      190.51      4.61 o 
  -7   1  12      170.59      171.59      8.65 o 
  -6   1  12      616.02      592.56     11.85 o 
  -5   1  12      109.22      115.25      4.47 o 
  -4   1  12       95.49       97.50      2.63 o 
  -3   1  12      133.20      132.80      4.70 o 
  -2   1  12      249.45      255.73      5.94 o 
  -1   1  12      511.98      490.84      9.35 o 
   0   1  12      111.22      105.72      3.17 o 
   1   1  12      329.83      329.87      7.30 o 
   2   1  12      155.04      152.57      2.42 o 
   3   1  12       51.12       48.63      2.24 o 
   4   1  12      101.05      100.29      2.46 o 
   5   1  12      115.72      106.50      3.51 o 
   6   1  12       89.47       87.61      2.15 o 
   7   1  12        2.60        3.02      0.79 o 
 -10   2  12       19.20       16.84      1.21 o 
  -9   2  12       62.05       61.47      1.92 o 
  -8   2  12        8.06        8.41      1.12 o 
  -7   2  12      305.39      305.71      9.68 o 
  -5   2  12      380.14      366.34      7.83 o 
  -4   2  12      263.29      262.55      4.66 o 
  -3   2  12      746.84      738.79      9.14 o 
  -2   2  12       96.74       99.05      2.06 o 
  -1   2  12      107.32      103.37      3.31 o 
   0   2  12      340.58      326.18      7.77 o 
   1   2  12       60.67       57.85      2.44 o 
   2   2  12      231.69      225.50      4.21 o 
   3   2  12      152.69      142.28      3.75 o 
   4   2  12      161.58      157.80      3.76 o 
   5   2  12      170.29      169.72      3.86 o 
   6   2  12       35.44       36.07      1.51 o 
   7   2  12       71.49       77.38      2.03 o 
  -9   3  12       30.53       28.44      1.33 o 
  -8   3  12      100.76       95.93      2.45 o 
  -4   3  12      221.16      217.00      7.14 o 
  -3   3  12       89.32       84.77      3.99 o 
  -2   3  12      228.81      226.70      5.30 o 
  -1   3  12      200.75      166.92      7.38 o 
   2   3  12      139.07      141.26      5.68 o 
   3   3  12       44.10       50.77      2.14 o 
   4   3  12      280.01      282.91      5.63 o 
   5   3  12      146.33      140.29      2.83 o 
   6   3  12       51.04       56.19      1.59 o 
  -8   4  12       19.74       19.75      2.90 o 
  -7   4  12       63.42       61.79      3.27 o 
  -3   4  12       72.49       70.99      3.75 o 
   3   4  12       78.99       82.60      3.99 o 
   4   4  12      113.38      120.70      4.72 o 
   5   4  12       22.46       29.03      1.34 o 
  -6   5  12       18.09       13.66      1.69 o 
  -2   5  12       49.04       46.92      3.02 o 
  -5  -5  13       36.41       35.64      0.95 o 
  -4  -5  13        4.79        4.19      0.69 o 
  -3  -5  13       37.71       40.75      1.21 o 
  -2  -5  13       15.68       15.06      1.06 o 
  -1  -5  13       27.39       25.71      1.10 o 
   0  -5  13       57.91       61.55      1.29 o 
   1  -5  13       12.92       13.46      0.87 o 
   2  -5  13       17.17       17.09      0.86 o 
   3  -5  13       34.20       32.77      1.88 o 
  -8  -4  13       30.98       35.42      1.65 o 
  -7  -4  13       39.09       40.44      1.11 o 
  -6  -4  13       69.53       64.76      1.11 o 
  -5  -4  13       63.83       61.39      1.27 o 
  -4  -4  13      149.62      144.01      2.36 o 
  -3  -4  13      112.90      104.43      1.77 o 
  -2  -4  13       45.55       47.60      1.20 o 
  -1  -4  13      159.50      166.26      2.30 o 
   0  -4  13      141.52      141.04      1.97 o 
   1  -4  13       96.50       95.96      1.80 o 
   2  -4  13       42.81       43.72      1.16 o 
   3  -4  13       36.90       35.35      1.02 o 
   4  -4  13       35.79       34.70      0.99 o 
  -9  -3  13       31.09       36.28      2.66 o 
  -8  -3  13       24.47       21.91      1.17 o 
  -7  -3  13       43.80       42.31      1.17 o 
  -6  -3  13       40.59       38.28      0.98 o 
  -5  -3  13      150.46      149.23      1.92 o 
  -4  -3  13      106.55      108.87      1.53 o 
  -3  -3  13      271.01      256.03      2.70 o 
  -2  -3  13      341.17      328.02      3.47 o 
  -1  -3  13      655.20      634.79      5.57 o 
   0  -3  13       33.76       35.59      1.00 o 
   1  -3  13      337.19      327.50      3.42 o 
   2  -3  13      125.76      132.51      1.80 o 
   3  -3  13       10.73       12.36      0.69 o 
   4  -3  13      259.31      255.80      3.31 o 
   5  -3  13      196.59      194.78      3.48 o 
   6  -3  13       59.33       61.55      3.14 o 
  -9  -2  13        8.04       10.49      2.12 o 
  -8  -2  13       83.07       83.63      2.35 o 
  -7  -2  13      109.66      110.30      2.09 o 
  -6  -2  13      174.21      170.74      2.15 o 
  -5  -2  13       31.64       31.52      0.97 o 
  -4  -2  13      102.31      102.56      1.37 o 
  -3  -2  13      213.69      206.35      2.08 o 
  -2  -2  13       78.67       75.39      1.12 o 
  -1  -2  13       86.52       83.79      1.12 o 
   0  -2  13      148.05      152.46      1.82 o 
   1  -2  13       79.85       82.72      1.48 o 
   2  -2  13       95.41       94.00      1.44 o 
   3  -2  13      162.50      165.14      2.09 o 
   4  -2  13       83.89       87.22      1.73 o 
   5  -2  13      227.69      229.24      4.77 o 
   6  -2  13       38.84       39.15      1.72 o 
  -9  -1  13       49.41       49.34      3.26 o 
  -8  -1  13      183.05      180.55      3.37 o 
  -7  -1  13      364.69      353.83      5.76 o 
  -6  -1  13      224.93      224.86      3.59 o 
  -5  -1  13      186.65      185.32      2.57 o 
  -4  -1  13      101.61       97.48      1.65 o 
  -3  -1  13      302.32      304.02      4.22 o 
  -2  -1  13      119.50      124.31      2.11 o 
  -1  -1  13      509.78      487.86     10.29 o 
   0  -1  13      262.00      261.00      3.73 o 
   1  -1  13       58.55       63.01      1.65 o 
   2  -1  13       88.82       86.38      1.64 o 
   3  -1  13       73.09       73.40      1.52 o 
   4  -1  13      125.29      126.63      2.19 o 
   5  -1  13       25.68       28.71      1.16 o 
   6  -1  13       51.50       50.84      2.53 o 
   7  -1  13        5.32        6.37      1.33 o 
  -9   0  13        0.69        3.26      1.45 o 
  -8   0  13        8.32        8.29      1.44 o 
  -7   0  13      455.99      464.33      8.26 o 
  -6   0  13      160.27      161.29      3.92 o 
  -5   0  13       27.52       24.64      1.13 o 
  -4   0  13      161.98      153.15      2.60 o 
  -3   0  13       10.59       14.83      1.72 o 
  -2   0  13      168.37      160.66      3.34 o 
  -1   0  13      625.73      631.96     13.20 o 
   0   0  13      159.74      178.45      4.53 o 
   1   0  13      428.35      421.62      5.86 o 
   2   0  13      127.54      129.36      2.17 o 
   3   0  13        1.61        1.79      0.76 o 
   4   0  13      121.47      120.37      2.32 o 
   5   0  13      130.47      132.78      2.44 o 
   6   0  13       15.93       15.69      1.48 o 
   7   0  13       40.63       40.31      1.86 o 
 -10   1  13        4.49        4.81      0.89 o 
  -9   1  13       49.23       55.68      2.72 o 
  -8   1  13      182.51      188.18      4.90 o 
  -7   1  13      366.37      356.13      7.47 o 
  -6   1  13      226.45      223.89      4.50 o 
  -5   1  13      185.44      186.52      4.84 o 
  -4   1  13      102.53       97.67      2.48 o 
  -3   1  13      303.77      305.88      6.61 o 
  -2   1  13      118.88      121.73      2.80 o 
  -1   1  13      514.15      488.81      8.28 o 
   0   1  13      262.06      263.32      4.90 o 
   1   1  13       59.51       59.55      1.59 o 
   2   1  13       89.69       83.48      2.89 o 
   3   1  13       72.66       72.24      2.14 o 
   4   1  13      125.32      130.28      2.78 o 
   5   1  13       25.43       28.53      2.04 o 
   6   1  13       50.90       50.40      1.62 o 
   7   1  13        5.39        6.37      0.75 o 
 -10   2  13       16.04       15.36      1.57 o 
  -9   2  13        8.13       11.42      1.24 o 
  -8   2  13       82.89       78.99      2.33 o 
  -7   2  13      110.00      114.11      8.04 o 
  -5   2  13       32.10       33.25      2.78 o 
  -4   2  13      102.84       95.61      2.66 o 
  -3   2  13      214.24      200.20      3.46 o 
  -2   2  13       79.18       77.45      2.60 o 
  -1   2  13       87.17       74.83      3.45 o 
   0   2  13      148.38      147.57      4.27 o 
   1   2  13       79.97       71.27      3.98 o 
   2   2  13       95.18       91.38      2.29 o 
   3   2  13      163.28      163.47      3.25 o 
   4   2  13       83.17       85.09      2.26 o 
   5   2  13      229.26      226.38      3.97 o 
   6   2  13       38.99       37.42      1.41 o 
   7   2  13       12.17       15.44      1.00 o 
  -9   3  13       30.84       33.78      1.54 o 
  -8   3  13       25.00       22.44      2.87 o 
  -7   3  13       43.04       39.90      3.14 o 
  -4   3  13      106.70      108.12      4.60 o 
  -3   3  13      272.15      247.75      8.23 o 
   2   3  13      124.52      128.56      5.32 o 
   3   3  13       10.58       11.36      1.22 o 
   4   3  13      260.14      254.18      4.31 o 
   5   3  13      196.85      194.26      3.40 o 
   6   3  13       60.24       55.75      2.90 o 
  -8   4  13       30.70       32.41      2.18 o 
  -7   4  13       38.67       32.04      2.54 o 
  -3   4  13      111.49      111.02      4.47 o 
  -2   4  13       45.36       45.83      3.26 o 
   3   4  13       36.66       33.25      2.78 o 
   4   4  13       35.74       36.88      2.66 o 
   5   4  13       46.12       46.19      2.42 o 
  -2   5  13       15.45       15.11      1.93 o 
  -1   5  13       27.97       26.97      2.54 o 
  -5  -5  14       29.54       29.17      1.34 o 
  -4  -5  14        3.24        3.62      0.65 o 
  -3  -5  14        4.54        4.52      0.67 o 
  -2  -5  14       32.32       33.52      1.20 o 
  -1  -5  14       18.15       19.34      1.45 o 
   0  -5  14        8.90        9.21      0.72 o 
   1  -5  14       10.98       11.69      0.72 o 
   2  -5  14       14.63       12.67      1.06 o 
  -7  -4  14       23.81       21.61      1.29 o 
  -6  -4  14       30.32       26.45      0.83 o 
  -5  -4  14       70.00       66.93      1.30 o 
  -4  -4  14       61.16       58.08      1.19 o 
  -3  -4  14      111.77      105.13      1.85 o 
  -2  -4  14       41.43       41.40      1.13 o 
  -1  -4  14       61.33       63.06      1.46 o 
   0  -4  14       61.93       59.75      1.34 o 
   1  -4  14       14.58       13.25      0.77 o 
   2  -4  14       12.35       10.67      0.71 o 
   3  -4  14       57.86       54.59      1.33 o 
   4  -4  14       26.62       28.01      1.67 o 
  -9  -3  14       22.29       24.18      2.30 o 
  -8  -3  14       24.05       23.08      1.29 o 
  -7  -3  14       93.95       86.63      1.55 o 
  -6  -3  14       47.09       47.39      1.11 o 
  -5  -3  14       95.45       92.58      1.44 o 
  -4  -3  14       86.61       86.23      1.36 o 
  -3  -3  14      263.73      253.52      2.81 o 
  -2  -3  14      126.30      124.95      1.76 o 
  -1  -3  14      547.49      531.58      4.96 o 
   0  -3  14       15.68       18.20      0.74 o 
   1  -3  14      396.12      402.08      4.35 o 
   2  -3  14       50.65       54.33      1.27 o 
   3  -3  14       27.13       28.92      1.09 o 
   4  -3  14       71.19       66.52      1.56 o 
   5  -3  14       75.56       81.57      2.74 o 
  -9  -2  14       32.49       35.19      1.74 o 
  -8  -2  14       83.98       86.32      2.35 o 
  -7  -2  14      122.72      117.71      3.14 o 
  -6  -2  14       77.04       72.18      1.28 o 
  -5  -2  14       82.89       81.34      1.40 o 
  -4  -2  14      122.30      120.83      1.70 o 
  -3  -2  14      188.77      178.34      1.99 o 
  -2  -2  14      241.63      241.18      2.31 o 
  -1  -2  14       87.61       83.51      1.52 o 
   0  -2  14      369.82      364.29      3.58 o 
   1  -2  14      168.89      167.69      2.21 o 
   2  -2  14      197.76      202.69      2.65 o 
   3  -2  14       58.83       57.47      1.46 o 
   4  -2  14      129.86      130.75      2.76 o 
   5  -2  14      167.16      168.25      4.53 o 
   6  -2  14       50.54       57.49      1.79 o 
  -8  -1  14       27.13       28.52      1.78 o 
  -7  -1  14       70.28       69.96      1.96 o 
  -6  -1  14      206.97      207.22      3.42 o 
  -5  -1  14      132.04      124.58      2.16 o 
  -4  -1  14       85.61       82.72      1.56 o 
  -3  -1  14      201.76      200.37      2.87 o 
  -2  -1  14      237.38      233.41      5.33 o 
  -1  -1  14       90.22       89.45      1.40 o 
   0  -1  14       44.04       44.23      1.31 o 
   1  -1  14      131.09      130.13      2.20 o 
   2  -1  14       36.86       40.22      1.32 o 
   3  -1  14       84.72       81.70      1.88 o 
   4  -1  14       94.59       95.54      2.55 o 
   5  -1  14       52.93       50.77      1.44 o 
   6  -1  14       36.07       35.49      1.96 o 
  -8   0  14      108.52      112.47      3.05 o 
  -7   0  14       95.74      100.07      2.73 o 
  -6   0  14      287.92      292.84      5.66 o 
  -5   0  14       51.11       48.97      1.35 o 
  -4   0  14      254.44      245.33      3.47 o 
  -3   0  14       97.67       92.27      1.93 o 
  -2   0  14       53.18       52.08      1.78 o 
  -1   0  14      563.17      526.23      8.93 o 
   0   0  14        0.48        2.11      0.59 o 
   1   0  14       48.84       46.55      1.99 o 
   2   0  14      130.90      126.92      2.16 o 
   3   0  14       65.08       66.06      1.53 o 
   4   0  14      310.25      305.98      4.11 o 
   5   0  14       55.38       49.58      1.32 o 
   6   0  14       66.55       64.95      2.46 o 
   7   0  14       45.53       46.13      1.75 o 
 -10   1  14       18.12       15.24      1.57 o 
  -9   1  14       14.85       17.71      1.45 o 
  -8   1  14       27.09       26.07      2.06 o 
  -7   1  14       70.68       70.43      2.68 o 
  -6   1  14      208.54      211.94      4.29 o 
  -5   1  14      131.72      119.47      3.77 o 
  -4   1  14       86.32       85.48      1.86 o 
  -3   1  14      202.99      198.08      3.56 o 
  -2   1  14      237.92      232.33      3.99 o 
  -1   1  14       88.65       89.26      2.43 o 
   0   1  14       43.95       45.72      2.04 o 
   1   1  14      130.26      130.39      1.89 o 
   2   1  14       37.34       40.52      1.89 o 
   3   1  14       84.21       83.66      1.97 o 
   4   1  14       94.38       94.70      2.33 o 
   5   1  14       53.42       55.15      1.82 o 
   6   1  14       35.93       37.08      1.38 o 
   7   1  14        6.50        6.41      1.21 o 
  -9   2  14       32.07       31.96      5.02 o 
  -8   2  14       83.45       82.41      2.73 o 
  -7   2  14      123.17      122.53      4.17 o 
  -5   2  14       82.84       86.41      3.08 o 
  -4   2  14      121.09      120.07      3.80 o 
  -3   2  14      189.74      175.73      3.78 o 
  -2   2  14      241.55      232.55      4.10 o 
  -1   2  14       87.24       84.85      2.59 o 
   1   2  14      169.21      173.80      6.29 o 
   2   2  14      196.17      203.61      4.14 o 
   3   2  14       59.50       58.97      1.92 o 
   4   2  14      129.62      125.62      2.69 o 
   5   2  14      168.02      170.40      2.81 o 
   6   2  14       51.64       53.46      2.80 o 
  -9   3  14       22.68       22.49      1.81 o 
  -8   3  14       23.95       21.78      1.35 o 
  -4   3  14       86.66       83.56      4.11 o 
  -3   3  14      266.83      254.40      8.23 o 
  -2   3  14      126.69      132.55      5.20 o 
   2   3  14       51.17       46.56      3.39 o 
   3   3  14       27.51       26.91      1.96 o 
   4   3  14       71.93       66.91      1.90 o 
   5   3  14       75.68       80.34      1.66 o 
  -7   4  14       24.19       18.98      2.06 o 
  -3   4  14      110.81      102.68      4.47 o 
  -2   4  14       41.12       35.43      3.02 o 
  -1   4  14       61.35       59.86      3.99 o 
   3   4  14       57.99       55.63      3.02 o 
   4   4  14       26.55       25.39      2.18 o 
  -2   5  14       32.07       34.58      2.42 o 
  -1   5  14       17.95       17.17      1.93 o 
   0   5  14        8.95        8.95      1.69 o 
   1   5  14       10.96       17.17      2.30 o 
   2   5  14       14.55       14.55      2.36 o 
  -5  -5  15       13.56       14.20      1.07 o 
  -4  -5  15       55.03       58.15      1.46 o 
  -3  -5  15       25.61       25.40      0.99 o 
  -2  -5  15       25.83       23.50      1.32 o 
  -1  -5  15       16.55       17.16      0.91 o 
   0  -5  15       43.03       43.68      1.55 o 
   1  -5  15       10.68       10.98      2.00 o 
  -7  -4  15       29.53       27.14      1.21 o 
  -6  -4  15       36.30       37.21      1.11 o 
  -5  -4  15       20.04       21.35      0.79 o 
  -4  -4  15       34.24       33.09      1.20 o 
  -3  -4  15       66.52       65.70      1.42 o 
  -2  -4  15       47.41       45.95      2.14 o 
  -1  -4  15       17.62       16.94      0.93 o 
   0  -4  15      192.13      187.08      2.81 o 
   1  -4  15       27.44       33.23      1.28 o 
   2  -4  15       17.46       18.07      0.94 o 
   3  -4  15       29.64       29.86      1.12 o 
  -8  -3  15        8.22        8.58      1.03 o 
  -7  -3  15       42.92       37.27      1.27 o 
  -6  -3  15       35.72       32.80      0.96 o 
  -5  -3  15       97.57       94.39      1.73 o 
  -4  -3  15      137.53      127.76      1.81 o 
  -3  -3  15       27.00       29.77      1.01 o 
  -2  -3  15       89.18       91.51      1.56 o 
  -1  -3  15      435.59      436.70      5.01 o 
   0  -3  15      152.09      151.06      2.34 o 
   1  -3  15      135.57      136.71      2.06 o 
   2  -3  15      121.00      128.84      1.96 o 
   3  -3  15       11.25        9.65      0.81 o 
   4  -3  15       27.27       25.89      1.35 o 
  -9  -2  15       22.00       24.04      1.54 o 
  -8  -2  15      188.30      186.73      3.83 o 
  -7  -2  15       57.00       56.00      1.77 o 
  -6  -2  15      149.06      139.28      2.15 o 
  -5  -2  15       16.43       16.58      0.82 o 
  -4  -2  15       46.20       45.84      1.21 o 
  -3  -2  15      137.66      129.58      1.81 o 
  -2  -2  15       84.04       79.10      1.37 o 
  -1  -2  15      259.92      257.03      3.43 o 
   0  -2  15      552.43      535.51      5.96 o 
   1  -2  15      174.02      173.77      2.57 o 
   2  -2  15       65.85       66.49      1.90 o 
   3  -2  15      183.83      186.95      3.19 o 
   4  -2  15      103.70      104.18      2.38 o 
   5  -2  15      126.23      128.78      5.32 o 
  -9  -1  15       30.00       32.16      2.30 o 
  -8  -1  15      102.80      103.64      3.28 o 
  -7  -1  15       93.94       92.92      3.16 o 
  -6  -1  15      505.83      500.74      7.02 o 
  -5  -1  15      180.01      178.19      3.08 o 
  -4  -1  15      209.87      210.16      3.42 o 
  -3  -1  15       54.65       50.54      1.17 o 
  -2  -1  15      123.22      122.58      1.71 o 
  -1  -1  15      125.00      124.97      1.77 o 
   0  -1  15      159.05      158.00      2.34 o 
   1  -1  15       61.14       58.64      1.54 o 
   2  -1  15       82.20       77.79      1.72 o 
   3  -1  15       75.35       73.79      1.79 o 
   4  -1  15       88.78       81.51      1.94 o 
   5  -1  15       19.32       18.20      1.35 o 
   6  -1  15       45.80       47.77      2.78 o 
  -8   0  15       14.39       13.68      2.00 o 
  -7   0  15       10.22       14.19      1.24 o 
  -6   0  15      158.51      163.67      3.68 o 
  -5   0  15       24.11       24.62      1.26 o 
  -4   0  15       24.23       23.55      1.01 o 
  -3   0  15      167.19      158.95      2.53 o 
  -2   0  15      179.06      176.34      2.88 o 
  -1   0  15       59.51       58.07      1.55 o 
   0   0  15       35.32       30.73      1.14 o 
   1   0  15       11.06       12.02      0.93 o 
   2   0  15       28.40       28.82      1.34 o 
   3   0  15       51.56       49.77      1.37 o 
   4   0  15       29.62       27.42      1.13 o 
   5   0  15       15.63       12.01      1.06 o 
   6   0  15       46.81       46.36      1.69 o 
  -9   1  15       30.02       33.50      2.42 o 
  -8   1  15      102.84      109.20      4.47 o 
  -7   1  15       93.39       94.41      3.03 o 
  -6   1  15      505.62      495.95     10.68 o 
  -5   1  15      180.24      173.46     10.04 o 
  -4   1  15      209.62      209.33      4.46 o 
  -3   1  15       54.30       50.83      1.53 o 
  -2   1  15      121.92      117.58      3.28 o 
  -1   1  15      125.82      125.72      2.61 o 
   0   1  15      158.76      155.09      3.98 o 
   1   1  15       61.88       62.33      1.62 o 
   2   1  15       82.73       79.74      1.88 o 
   3   1  15       74.56       74.64      1.85 o 
   4   1  15       86.94       81.47      2.09 o 
   5   1  15       19.37       20.95      1.26 o 
   6   1  15       45.68       45.26      1.49 o 
  -9   2  15       22.37       21.56      1.45 o 
  -8   2  15      187.94      182.37      5.32 o 
  -7   2  15       56.81       58.52      5.38 o 
  -6   2  15      148.89      143.20      5.32 o 
  -5   2  15       16.13       12.08      1.56 o 
  -4   2  15       45.50       44.66      2.56 o 
  -3   2  15      137.41      136.47      4.78 o 
  -2   2  15       84.42       81.52      2.98 o 
  -1   2  15      259.77      256.48      6.18 o 
   0   2  15      552.03      534.31     11.30 o 
   1   2  15      173.96      173.05      3.78 o 
   2   2  15       66.73       68.58      1.95 o 
   3   2  15      183.39      180.85      3.06 o 
   4   2  15      104.08      102.35      2.08 o 
   5   2  15      124.83      125.72      2.84 o 
   6   2  15        1.27        0.55      0.67 o 
  -8   3  15        8.69       10.26      1.11 o 
  -7   3  15       42.42       39.98      3.39 o 
  -5   3  15       97.57       96.75      4.11 o 
  -4   3  15      137.23      130.16      5.87 o 
  -3   3  15       26.49       29.82      2.60 o 
  -2   3  15       90.65       90.95      3.20 o 
  -1   3  15      435.70      437.29      9.51 o 
   0   3  15      152.26      149.00      6.53 o 
   2   3  15      120.22      128.68      5.20 o 
   3   3  15       11.59       10.52      1.81 o 
   4   3  15       27.02       24.60      2.01 o 
   5   3  15       10.65       12.64      1.01 o 
  -7   4  15       29.08       27.06      1.45 o 
  -3   4  15       65.30       63.03      2.73 o 
  -2   4  15       47.81       56.59      3.14 o 
  -1   4  15       17.96       17.76      2.12 o 
   0   4  15      192.64      191.72      4.77 o 
   3   4  15       29.63       30.75      3.02 o 
   4   4  15       14.25       22.01      2.06 o 
  -2   5  15       25.80       28.78      2.18 o 
  -1   5  15       16.61       17.09      2.24 o 
   0   5  15       42.96       41.60      2.42 o 
   1   5  15       10.39       10.28      1.57 o 
  -4  -5  16       51.93       56.96      2.90 o 
  -3  -5  16       49.10       50.79      2.78 o 
  -2  -5  16       12.89        9.60      1.02 o 
  -1  -5  16        9.03        8.77      0.96 o 
  -7  -4  16       11.60       12.45      1.69 o 
  -6  -4  16       22.26       21.72      1.05 o 
  -5  -4  16       18.61       20.64      0.80 o 
  -4  -4  16       73.40       69.95      1.50 o 
  -3  -4  16       49.98       50.03      1.32 o 
  -2  -4  16       11.33       11.41      0.81 o 
  -1  -4  16       39.83       43.94      1.49 o 
   0  -4  16      146.53      139.73      2.23 o 
   1  -4  16       26.49       28.71      1.21 o 
   2  -4  16       20.36       21.77      1.07 o 
   3  -4  16        2.22        0.24      1.45 o 
  -8  -3  16       17.29       19.62      1.46 o 
  -7  -3  16       12.85       14.56      1.24 o 
  -6  -3  16       14.64       12.33      0.73 o 
  -5  -3  16      106.85      102.88      1.63 o 
  -4  -3  16      205.56      197.37      2.39 o 
  -3  -3  16       14.33       14.62      0.80 o 
  -2  -3  16       64.03       65.81      1.64 o 
  -1  -3  16      135.03      134.66      2.06 o 
   0  -3  16        5.19        6.82      1.12 o 
   1  -3  16       74.83       75.09      1.71 o 
   2  -3  16       79.41       85.44      1.76 o 
   3  -3  16       34.81       35.10      1.29 o 
   4  -3  16       62.47       65.88      1.93 o 
  -9  -2  16       29.53       37.12      2.66 o 
  -8  -2  16      205.69      206.13      4.80 o 
  -7  -2  16       58.73       55.48      2.03 o 
  -6  -2  16      151.67      143.79      2.66 o 
  -5  -2  16       38.38       40.00      1.22 o 
  -4  -2  16      146.43      138.12      1.99 o 
  -3  -2  16      148.93      150.03      1.97 o 
  -2  -2  16      287.76      283.67      4.99 o 
  -1  -2  16      184.89      178.32      2.61 o 
   0  -2  16      236.12      237.03      3.25 o 
   1  -2  16      161.96      168.66      2.92 o 
   2  -2  16      109.81      109.72      2.63 o 
   3  -2  16       53.91       59.95      2.02 o 
   4  -2  16       42.80       44.63      1.73 o 
   5  -2  16       32.81       33.62      1.80 o 
  -9  -1  16       21.40       25.03      1.93 o 
  -8  -1  16       92.98       94.60      2.45 o 
  -7  -1  16       47.05       45.05      1.59 o 
  -6  -1  16      102.48      105.60      2.16 o 
  -5  -1  16      345.44      339.95      5.05 o 
  -4  -1  16      113.77      116.12      2.30 o 
  -3  -1  16      110.15      107.23      1.98 o 
  -2  -1  16       49.36       52.93      1.30 o 
  -1  -1  16       54.58       56.12      1.38 o 
   0  -1  16      833.41      809.51     10.91 o 
   1  -1  16      130.22      128.23      2.13 o 
   2  -1  16      113.29      108.48      3.56 o 
   3  -1  16       21.45       19.46      1.20 o 
   4  -1  16      202.76      199.46      5.04 o 
   5  -1  16       64.45       64.79      2.26 o 
  -8   0  16       22.02       21.88      1.47 o 
  -7   0  16      257.78      266.96      5.17 o 
  -6   0  16       96.92      102.71      2.80 o 
  -5   0  16       65.64       71.92      1.82 o 
  -4   0  16       44.16       44.80      1.53 o 
  -3   0  16        1.09        1.57      0.81 o 
  -2   0  16      152.62      147.35      2.93 o 
  -1   0  16       17.67       18.05      1.12 o 
   0   0  16        4.50        5.57      0.83 o 
   1   0  16       45.72       47.05      1.37 o 
   2   0  16       19.98       20.07      1.07 o 
   3   0  16       27.22       26.62      1.32 o 
   4   0  16       71.61       70.19      1.91 o 
   5   0  16       36.50       36.42      1.49 o 
   6   0  16       26.77       28.54      2.06 o 
  -8   1  16       92.66       82.11      4.35 o 
  -7   1  16       47.00       47.28      3.02 o 
  -6   1  16      101.42      102.03      3.42 o 
  -5   1  16      347.39      336.71      7.70 o 
  -4   1  16      113.89      116.64      3.59 o 
  -3   1  16      110.71      110.98      4.29 o 
  -2   1  16       48.46       50.55      2.17 o 
  -1   1  16       54.16       51.74      2.19 o 
   0   1  16      831.92      807.22     13.39 o 
   1   1  16      131.10      129.49      2.65 o 
   2   1  16      113.27      111.97      2.24 o 
   3   1  16       20.96       19.82      1.45 o 
   4   1  16      205.37      206.68      3.57 o 
   5   1  16       64.17       64.86      1.67 o 
   6   1  16       31.68       31.80      1.93 o 
  -8   2  16      206.12      199.68      9.01 o 
  -7   2  16       58.37       63.00      3.51 o 
  -6   2  16      151.27      145.50      5.32 o 
  -5   2  16       38.55       38.30      2.38 o 
  -4   2  16      146.93      135.68      4.23 o 
  -3   2  16      147.75      142.45      3.49 o 
  -2   2  16      290.19      282.43      5.56 o 
  -1   2  16      184.85      178.75      6.95 o 
   0   2  16      235.66      245.39      5.89 o 
   1   2  16      162.69      168.56      3.69 o 
   2   2  16      108.19      110.25      2.41 o 
   3   2  16       53.32       57.53      1.90 o 
   4   2  16       42.45       42.49      1.32 o 
   5   2  16       32.42       33.61      1.39 o 
  -8   3  16       16.93       16.99      1.28 o 
  -7   3  16       12.47       12.34      1.51 o 
  -5   3  16      106.62      104.97      4.23 o 
  -4   3  16      206.04      197.08      5.05 o 
  -3   3  16       14.51       15.05      1.68 o 
  -2   3  16       63.49       65.80      2.73 o 
  -1   3  16      135.96      134.32      3.92 o 
   0   3  16        5.23        3.48      2.18 o 
   1   3  16       75.36       74.83      2.84 o 
   2   3  16       80.10       86.42      2.36 o 
   3   3  16       34.15       33.67      2.00 o 
   4   3  16       62.98       69.83      2.78 o 
  -6   4  16       22.20       21.04      2.06 o 
  -4   4  16       73.03       78.24      3.27 o 
  -3   4  16       50.11       50.15      2.35 o 
  -2   4  16       11.42       13.81      2.42 o 
  -1   4  16       40.84       45.88      2.17 o 
   0   4  16      146.47      145.10      3.84 o 
   1   4  16       26.28       27.62      1.86 o 
   2   4  16       20.31       22.12      1.60 o 
   3   4  16        2.17       -0.12      1.45 o 
  -6  -4  17       25.93       18.62      1.93 o 
  -5  -4  17       17.54       18.48      0.85 o 
  -4  -4  17       24.14       23.14      1.05 o 
  -3  -4  17       43.44       41.65      1.49 o 
  -2  -4  17       25.94       26.94      1.24 o 
  -1  -4  17       17.61       17.10      1.69 o 
   0  -4  17       20.19       19.07      1.61 o 
   1  -4  17       22.14       23.09      1.05 o 
   2  -4  17       12.03        9.81      1.19 o 
  -8  -3  17       53.54       60.83      2.90 o 
  -7  -3  17       24.12       24.40      1.26 o 
  -6  -3  17       85.42       83.99      2.22 o 
  -5  -3  17       99.97       93.95      1.91 o 
  -4  -3  17      167.19      153.47      2.32 o 
  -3  -3  17       37.55       37.72      1.69 o 
  -2  -3  17      107.59      110.24      2.08 o 
  -1  -3  17       96.58       97.68      1.75 o 
   0  -3  17      298.07      291.16      4.03 o 
   1  -3  17       38.63       37.04      1.48 o 
   2  -3  17       22.81       24.47      1.29 o 
   3  -3  17       55.77       59.91      1.60 o 
  -8  -2  17      162.58      165.84      4.05 o 
  -7  -2  17       35.12       33.71      1.36 o 
  -6  -2  17       77.75       76.84      2.00 o 
  -5  -2  17      230.72      227.82      3.33 o 
  -4  -2  17       99.70      104.21      1.89 o 
  -3  -2  17       40.11       39.05      1.16 o 
  -2  -2  17       96.22       95.73      1.83 o 
  -1  -2  17      100.78      101.44      1.91 o 
   0  -2  17      384.85      399.40      4.92 o 
   1  -2  17      205.08      205.56      3.89 o 
   2  -2  17       46.34       47.59      1.75 o 
   3  -2  17       57.83       57.96      1.99 o 
   4  -2  17      129.47      136.13      2.99 o 
  -8  -1  17       27.36       32.34      2.06 o 
  -7  -1  17       15.60       14.25      1.23 o 
  -6  -1  17       15.69       14.44      0.95 o 
  -5  -1  17      173.67      165.42      2.90 o 
  -4  -1  17      111.03      114.58      2.77 o 
  -3  -1  17      103.94      102.45      1.94 o 
  -2  -1  17      105.72      105.39      1.82 o 
  -1  -1  17      162.61      164.69      2.64 o 
   0  -1  17      253.21      250.36      3.93 o 
   1  -1  17      168.71      170.86      2.96 o 
   2  -1  17      104.29       99.77      3.37 o 
   3  -1  17       91.08       90.39      2.57 o 
   4  -1  17       40.75       39.59      1.68 o 
   5  -1  17        8.92        9.37      1.55 o 
  -8   0  17       23.73       26.42      1.92 o 
  -7   0  17      143.98      155.75      5.26 o 
  -6   0  17        0.79        1.36      1.04 o 
  -5   0  17       94.63       95.18      2.09 o 
  -4   0  17       91.75       90.75      2.06 o 
  -3   0  17       64.27       62.58      1.75 o 
  -2   0  17       41.26       44.18      1.37 o 
  -1   0  17       69.64       75.70      1.83 o 
   0   0  17      222.09      216.44      3.53 o 
   1   0  17      104.93      106.04      2.15 o 
   2   0  17       15.38       15.34      0.93 o 
   3   0  17       19.25       18.00      1.06 o 
   4   0  17       12.66       13.79      1.01 o 
   5   0  17       61.66       62.28      3.02 o 
  -7   1  17       15.36       15.60      1.45 o 
  -6   1  17       15.47       14.65      1.69 o 
  -5   1  17      174.18      171.42      5.14 o 
  -4   1  17      110.90      110.89      2.58 o 
  -3   1  17      104.89      102.57      2.83 o 
  -2   1  17      104.58       99.76      2.88 o 
  -1   1  17      161.46      159.06      6.27 o 
   0   1  17      252.74      245.09      5.33 o 
   1   1  17      168.82      169.05      3.57 o 
   2   1  17      104.23      104.58      2.09 o 
   3   1  17       90.66       91.42      1.93 o 
   4   1  17       41.81       39.45      1.46 o 
   5   1  17        8.67        7.50      0.86 o 
  -8   2  17      162.83      171.75      5.56 o 
  -7   2  17       34.79       38.82      2.78 o 
  -6   2  17       77.25       76.84      2.68 o 
  -5   2  17      230.87      232.47      5.65 o 
  -4   2  17      100.42      103.41      3.42 o 
  -3   2  17       39.62       39.01      1.97 o 
  -2   2  17       95.24       90.94      2.74 o 
  -1   2  17      100.32       99.06      3.54 o 
   0   2  17      384.76      396.15      8.78 o 
   1   2  17      205.68      207.02      4.17 o 
   2   2  17       46.17       48.22      3.93 o 
   3   2  17       57.04       61.68      1.67 o 
   4   2  17      128.51      139.02      4.03 o 
   5   2  17       31.94       35.67      2.06 o 
  -7   3  17       23.98       26.45      1.49 o 
  -6   3  17       85.20       85.62      3.87 o 
  -5   3  17       99.81       96.26      3.99 o 
  -4   3  17      166.54      155.55      4.20 o 
  -3   3  17       37.04       40.94      2.38 o 
  -2   3  17      107.75      110.96      2.87 o 
  -1   3  17       95.97       91.96      3.15 o 
   0   3  17      298.43      297.43     10.46 o 
   1   3  17       39.32       38.21      2.24 o 
   2   3  17       22.89       21.02      2.60 o 
   3   3  17       55.70       62.59      2.26 o 
   4   3  17       83.09       81.87      3.39 o 
  -4   4  17       24.15       24.67      2.06 o 
  -3   4  17       43.53       42.74      2.06 o 
  -2   4  17       26.25       29.17      1.94 o 
  -1   4  17       17.77       15.58      1.20 o 
   0   4  17       20.19       20.68      4.05 o 
   1   4  17       22.02       23.04      2.96 o 
   2   4  17       11.84       12.21      1.81 o 
  -4  -4  18       20.19       19.76      1.81 o 
  -3  -4  18       27.37       26.60      1.21 o 
  -2  -4  18       12.99       11.72      0.86 o 
  -1  -4  18       19.66       20.46      1.15 o 
   0  -4  18        6.41        4.23      1.11 o 
   1  -4  18       36.06       33.50      2.42 o 
  -7  -3  18       19.55       20.00      1.13 o 
  -6  -3  18       38.86       44.17      1.66 o 
  -5  -3  18      158.24      146.75      2.76 o 
  -4  -3  18       45.78       42.52      1.33 o 
  -3  -3  18       18.71       16.49      1.14 o 
  -2  -3  18       88.99       91.03      2.53 o 
  -1  -3  18       32.99       34.36      1.48 o 
   0  -3  18       81.77       78.96      2.35 o 
   1  -3  18       44.03       47.30      1.76 o 
   2  -3  18       14.72       12.87      1.06 o 
   3  -3  18       33.54       29.26      2.30 o 
  -8  -2  18        7.31        9.36      1.27 o 
  -7  -2  18       41.12       38.72      1.54 o 
  -6  -2  18       44.23       43.23      1.53 o 
  -5  -2  18      336.70      323.43      5.30 o 
  -4  -2  18      142.30      140.44      2.91 o 
  -3  -2  18      260.62      260.22      3.66 o 
  -2  -2  18       73.98       68.35      1.51 o 
  -1  -2  18      214.01      208.95      3.52 o 
   0  -2  18      289.24      296.98      4.60 o 
   1  -2  18      301.86      298.91      5.87 o 
   2  -2  18       74.36       70.87      2.91 o 
   3  -2  18      111.81      113.16      3.26 o 
   4  -2  18       41.12       37.24      2.54 o 
  -8  -1  18       51.95       52.51      2.00 o 
  -7  -1  18       43.42       39.01      1.69 o 
  -6  -1  18      121.12      115.94      2.42 o 
  -5  -1  18       23.80       25.50      1.32 o 
  -4  -1  18       60.38       61.12      1.67 o 
  -3  -1  18       46.50       46.57      1.62 o 
  -2  -1  18      143.00      142.48      2.18 o 
  -1  -1  18      167.26      164.19      2.90 o 
   0  -1  18       34.76       35.19      1.51 o 
   1  -1  18       36.95       36.56      1.50 o 
   2  -1  18       40.98       38.90      1.84 o 
   3  -1  18       46.03       48.25      1.84 o 
   4  -1  18       58.05       62.72      2.29 o 
  -8   0  18        9.66        9.64      1.16 o 
  -7   0  18       21.73       23.32      1.86 o 
  -6   0  18      128.01      126.11      3.06 o 
  -5   0  18      179.36      191.03      3.22 o 
  -4   0  18      190.37      192.00      3.26 o 
  -3   0  18       33.16       37.35      2.46 o 
  -2   0  18       13.41       14.14      0.93 o 
  -1   0  18      127.49      130.65      2.46 o 
   0   0  18       18.99       17.32      1.45 o 
   1   0  18       38.89       37.57      1.43 o 
   2   0  18       15.67       17.14      1.05 o 
   3   0  18       38.57       35.94      1.66 o 
   4   0  18       16.40       18.52      1.31 o 
  -7   1  18       43.59       42.74      2.12 o 
  -6   1  18      121.81      121.27      3.56 o 
  -5   1  18       23.85       26.97      3.75 o 
  -4   1  18       60.58       57.96      1.91 o 
  -3   1  18       47.08       46.86      2.11 o 
  -2   1  18      142.96      138.96      3.42 o 
  -1   1  18      167.35      168.01      3.81 o 
   0   1  18       34.60       35.84      1.58 o 
   1   1  18       36.73       37.91      1.59 o 
   2   1  18       41.82       43.19      1.97 o 
   3   1  18       46.80       48.49      1.82 o 
   4   1  18       57.58       61.09      1.56 o 
  -6   2  18       44.29       46.26      2.20 o 
  -5   2  18      334.88      320.14      7.27 o 
  -4   2  18      142.80      142.06      4.06 o 
  -3   2  18      260.56      258.18      5.12 o 
  -2   2  18       74.74       69.51      2.33 o 
  -1   2  18      213.08      214.56      4.45 o 
   0   2  18      289.32      301.39      5.74 o 
   1   2  18      298.84      308.39      4.97 o 
   2   2  18       73.98       74.13      2.23 o 
   3   2  18      111.38      112.33      3.57 o 
   4   2  18       40.53       44.26      1.75 o 
  -6   3  18       38.01       39.66      2.66 o 
  -5   3  18      157.57      144.66      5.08 o 
  -4   3  18       45.43       44.16      2.18 o 
  -3   3  18       18.19       18.95      1.65 o 
  -2   3  18       88.38       96.47      2.56 o 
  -1   3  18       32.82       32.74      1.73 o 
   0   3  18       81.87       82.82      2.36 o 
   1   3  18       44.25       44.77      3.75 o 
   2   3  18       14.80       13.79      1.08 o 
   3   3  18       33.89       36.76      2.42 o 
  -3   4  18       27.50       29.22      1.69 o 
  -2   4  18       13.07       11.71      1.30 o 
  -1   4  18       19.78       21.78      1.34 o 
   0   4  18        6.46        5.41      0.93 o 
   1   4  18       36.48       42.42      1.91 o 
  -3  -4  19        2.29        2.63      0.89 o 
  -2  -4  19       16.95       16.08      2.06 o 
  -1  -4  19       51.97       47.16      2.66 o 
  -6  -3  19       39.70       37.12      1.75 o 
  -5  -3  19       67.34       69.88      1.90 o 
  -4  -3  19       20.10       19.38      1.37 o 
  -3  -3  19       30.14       26.38      1.93 o 
  -2  -3  19       33.15       35.77      1.72 o 
  -1  -3  19       42.05       42.86      1.74 o 
   0  -3  19        0.06       -1.21      1.21 o 
   1  -3  19       51.45       55.68      1.79 o 
   2  -3  19       48.17       43.78      2.66 o 
  -7  -2  19       49.88       56.05      1.66 o 
  -6  -2  19       56.84       57.51      1.81 o 
  -5  -2  19      217.08      209.24      3.69 o 
  -4  -2  19      154.93      158.28      3.10 o 
  -3  -2  19       56.75       67.43      1.93 o 
  -2  -2  19       48.31       52.36      1.72 o 
  -1  -2  19      190.16      188.27      4.30 o 
   0  -2  19       98.34       96.41      2.26 o 
   1  -2  19      179.57      186.09      3.97 o 
   2  -2  19       37.47       40.49      1.65 o 
   3  -2  19       89.02       97.29      2.30 o 
  -8  -1  19       45.96       48.65      2.96 o 
  -7  -1  19        3.49        3.52      1.10 o 
  -6  -1  19       53.11       51.54      1.62 o 
  -5  -1  19       47.88       47.79      1.45 o 
  -4  -1  19       67.39       66.68      1.83 o 
  -3  -1  19       18.80       18.77      0.99 o 
  -2  -1  19       83.38       82.69      1.70 o 
  -1  -1  19       44.12       43.45      1.64 o 
   0  -1  19       47.41       45.81      1.35 o 
   1  -1  19      114.56      118.23      2.58 o 
   2  -1  19       20.29       23.52      1.52 o 
   3  -1  19       16.73       18.56      1.32 o 
  -8   0  19        0.51        0.31      0.87 o 
  -7   0  19        5.76        4.59      1.16 o 
  -6   0  19       14.94       13.24      2.30 o 
  -5   0  19       80.18       75.30      2.26 o 
  -4   0  19       19.43       18.14      1.07 o 
  -3   0  19       16.80       15.40      1.04 o 
  -2   0  19       19.43       18.22      1.11 o 
  -1   0  19       39.38       36.61      1.27 o 
   0   0  19       58.83       56.52      1.48 o 
   1   0  19       81.87       80.14      2.05 o 
   2   0  19       12.63       13.50      1.02 o 
   3   0  19       53.66       55.17      1.82 o 
   4   0  19        0.92        1.12      0.89 o 
  -7   1  19        3.57        4.49      1.57 o 
  -6   1  19       53.89       55.02      2.84 o 
  -5   1  19       47.72       52.57      2.41 o 
  -4   1  19       68.34       68.84      2.46 o 
  -3   1  19       19.03       16.47      1.17 o 
  -2   1  19       83.36       83.74      2.48 o 
  -1   1  19       44.35       44.27      1.99 o 
   0   1  19       47.41       51.01      1.69 o 
   1   1  19      113.23      116.10      2.94 o 
   2   1  19       19.91       22.86      1.45 o 
   3   1  19       16.09       17.91      2.28 o 
   4   1  19       27.33       24.06      1.81 o 
  -6   2  19       56.52       60.80      3.69 o 
  -5   2  19      215.92      213.41      5.10 o 
  -4   2  19      154.32      159.24      7.62 o 
  -3   2  19       57.22       59.80      2.11 o 
  -2   2  19       48.10       47.60      2.75 o 
  -1   2  19      192.13      191.91      4.02 o 
   0   2  19       98.73      100.58      2.66 o 
   1   2  19      178.94      189.10      3.30 o 
   2   2  19       37.35       36.80      2.49 o 
   3   2  19       89.44       97.02      2.90 o 
  -5   3  19       67.56       71.95      3.02 o 
  -4   3  19       20.46       18.53      1.57 o 
  -3   3  19       30.82       36.33      2.60 o 
  -2   3  19       32.98       33.29      1.64 o 
  -1   3  19       41.64       43.99      1.75 o 
   0   3  19        0.07       -0.02      0.94 o 
   1   3  19       51.48       57.96      1.99 o 
   2   3  19       48.39       55.87      2.78 o 
  -2   4  19       17.08       23.10      2.30 o 
  -1   4  19       51.80       54.54      3.02 o 
  -5  -3  20       15.16       16.44      1.93 o 
  -4  -3  20       83.34       83.81      3.87 o 
  -3  -3  20       86.73       88.69      2.78 o 
  -2  -3  20       13.03       12.95      1.49 o 
  -1  -3  20       46.36       46.01      2.05 o 
   0  -3  20       59.93       59.44      2.22 o 
   1  -3  20       70.20       74.37      3.27 o 
  -7  -2  20       10.73       12.24      1.15 o 
  -6  -2  20       82.15       86.18      2.11 o 
  -5  -2  20       82.46       84.88      2.20 o 
  -4  -2  20       46.98       53.29      2.93 o 
  -3  -2  20       56.17       60.81      2.52 o 
  -2  -2  20       70.01       69.17      2.11 o 
  -1  -2  20      132.13      137.67      2.73 o 
   0  -2  20       35.39       37.24      1.42 o 
   1  -2  20       28.87       30.89      1.48 o 
   2  -2  20       78.50       83.86      3.18 o 
  -7  -1  20        5.20        7.28      1.07 o 
  -6  -1  20       35.26       37.23      1.54 o 
  -5  -1  20       20.64       22.48      1.77 o 
  -4  -1  20      314.05      319.23      5.28 o 
  -3  -1  20       68.30       70.17      1.70 o 
  -2  -1  20       56.15       51.05      2.71 o 
  -1  -1  20       84.89       87.15      2.15 o 
   0  -1  20       15.07       14.57      1.22 o 
   1  -1  20      106.05      109.53      2.33 o 
   2  -1  20      123.57      131.12      3.50 o 
   3  -1  20       21.60       22.66      1.41 o 
  -7   0  20       42.83       46.31      1.94 o 
  -6   0  20       53.50       51.49      2.24 o 
  -5   0  20       25.35       23.10      1.50 o 
  -4   0  20       67.67       66.57      1.89 o 
  -3   0  20       31.18       33.96      1.36 o 
  -2   0  20       23.17       22.58      1.74 o 
  -1   0  20       50.34       53.66      1.75 o 
   0   0  20       36.65       36.07      2.03 o 
   1   0  20       74.68       77.60      2.21 o 
   2   0  20       18.02       19.57      1.29 o 
   3   0  20       38.69       33.78      1.62 o 
  -7   1  20        5.11        5.26      1.05 o 
  -6   1  20       35.33       40.81      1.98 o 
  -5   1  20       20.82       20.76      1.70 o 
  -4   1  20      310.20      317.03      5.91 o 
  -3   1  20       68.63       66.79      2.81 o 
  -2   1  20       55.50       51.93      2.17 o 
  -1   1  20       85.88       87.32      2.62 o 
   0   1  20       15.14       14.45      1.84 o 
   1   1  20      106.33      101.56      3.11 o 
   2   1  20      122.52      126.80      3.42 o 
   3   1  20       21.90       24.91      1.93 o 
  -6   2  20       80.30       86.56      2.58 o 
  -5   2  20       83.39       86.50      2.75 o 
  -4   2  20       47.21       49.78      2.36 o 
  -3   2  20       57.13       58.98      1.98 o 
  -2   2  20       70.70       68.83      2.63 o 
  -1   2  20      132.69      136.70      3.14 o 
   0   2  20       35.15       37.06      1.65 o 
   1   2  20       29.61       31.97      1.96 o 
   2   2  20       77.89       85.14      3.75 o 
  -4   3  20       82.93       91.97      2.67 o 
  -3   3  20       87.05       89.22      2.70 o 
  -2   3  20       13.09       11.28      1.16 o 
  -1   3  20       46.36       50.98      1.69 o 
   0   3  20       60.10       60.48      1.79 o 
   1   3  20       70.26       74.50      3.39 o 
  -2  -3  21       71.86       77.64      3.39 o 
  -1  -3  21       52.15       48.98      2.66 o 
  -6  -2  21        1.90        0.67      0.89 o 
  -5  -2  21       37.49       38.11      1.40 o 
  -4  -2  21      178.94      185.67      6.65 o 
  -3  -2  21       69.51       74.25      3.75 o 
  -2  -2  21       36.75       37.24      2.24 o 
  -1  -2  21       31.75       30.79      1.46 o 
   0  -2  21       98.65       97.67      7.80 o 
   1  -2  21        3.46        2.97      0.98 o 
  -7  -1  21        4.50        4.35      1.45 o 
  -6  -1  21       53.09       50.45      2.07 o 
  -5  -1  21       45.47       44.33      1.63 o 
  -4  -1  21       66.37       59.78      1.94 o 
  -3  -1  21       47.98       50.61      2.15 o 
  -2  -1  21       16.86       17.14      1.46 o 
  -1  -1  21       69.27       70.29      2.51 o 
   0  -1  21       39.51       42.14      1.65 o 
   1  -1  21       54.76       61.32      2.60 o 
   2  -1  21      158.47      164.86      5.44 o 
  -7   0  21       50.87       46.56      2.66 o 
  -6   0  21       33.41       33.86      1.71 o 
  -5   0  21       58.80       60.17      2.52 o 
  -4   0  21       10.17       13.14      1.27 o 
  -3   0  21       49.52       47.89      1.81 o 
  -2   0  21       20.55       22.48      1.51 o 
  -1   0  21       99.92       99.36      3.03 o 
   0   0  21        4.21        3.52      1.10 o 
   1   0  21        5.03        4.39      0.90 o 
   2   0  21        8.00        7.82      2.12 o 
  -6   1  21       53.31       48.75      1.94 o 
  -5   1  21       45.75       45.72      5.02 o 
  -4   1  21       64.67       63.55      1.93 o 
  -3   1  21       47.33       48.41      1.82 o 
  -2   1  21       17.10       19.45      1.39 o 
  -1   1  21       69.28       67.26      2.22 o 
   0   1  21       39.48       42.19      2.13 o 
   1   1  21       54.92       58.35      2.08 o 
   2   1  21      158.17      167.27      4.17 o 
  -5   2  21       37.82       39.76      1.77 o 
  -4   2  21      180.33      189.13      4.49 o 
  -3   2  21       69.73       72.53      2.05 o 
  -2   2  21       36.95       41.17      1.61 o 
  -1   2  21       30.97       32.21      2.09 o 
   0   2  21       98.53       99.89      2.42 o 
   1   2  21        3.47        3.87      1.45 o 
  -3   3  21       53.85       57.44      3.14 o 
  -2   3  21       71.53       76.31      2.43 o 
  -1   3  21       52.03       55.54      2.00 o 
  -5  -2  22       36.15       38.09      2.30 o 
  -3  -2  22      137.73      149.74      5.32 o 
  -2  -2  22       51.56       53.69      2.90 o 
  -1  -2  22        2.24        3.87      1.45 o 
  -6  -1  22       22.08       21.10      1.75 o 
  -5  -1  22        5.64        4.75      0.79 o 
  -4  -1  22       56.10       59.65      1.74 o 
  -3  -1  22       13.47       13.47      1.41 o 
  -2  -1  22       77.27       79.04      2.51 o 
  -1  -1  22       46.24       51.55      3.99 o 
   0  -1  22       26.50       26.40      1.96 o 
   1  -1  22       35.58       36.04      2.18 o 
  -6   0  22       23.48       26.90      1.63 o 
  -5   0  22       38.03       39.87      1.44 o 
  -4   0  22       10.03       13.52      1.99 o 
  -3   0  22       58.75       56.80      1.80 o 
  -2   0  22       11.24       10.23      1.37 o 
  -1   0  22        3.11        3.14      1.69 o 
   0   0  22       30.26       38.25      2.72 o 
   1   0  22        3.21        2.88      0.89 o 
  -5   1  22        5.78        4.63      1.01 o 
  -4   1  22       56.22       56.29      2.04 o 
  -3   1  22       13.85       17.26      1.25 o 
  -2   1  22       77.87       78.31      2.15 o 
  -1   1  22       46.22       48.30      2.13 o 
   0   1  22       26.30       29.75      2.30 o 
   1   1  22       35.42       33.74      2.30 o 
  -4   2  22       56.93       52.94      1.89 o 
  -3   2  22      137.36      141.28      3.65 o 
  -2   2  22       52.05       54.73      1.63 o 
  -1   2  22        2.21        0.99      1.05 o 
   0   2  22       14.90       19.35      1.93 o 
  -4  -1  23       26.52       26.48      2.18 o 
  -3  -1  23       23.60       22.61      2.18 o 
  -2  -1  23       97.55      105.94      3.99 o 
  -1  -1  23       22.32       24.91      2.06 o 
  -5   0  23       56.79       63.25      3.02 o 
  -4   0  23        1.39       -0.69      0.96 o 
  -3   0  23       63.43       65.30      3.14 o 
  -2   0  23       13.03       14.62      2.60 o 
  -1   0  23        2.81        3.87      1.45 o 
  -4   1  23       26.04       25.64      1.93 o 
  -3   1  23       23.25       22.51      1.87 o 
  -2   1  23       97.79       94.70      3.99 o 
  -1   1  23       22.52       26.00      2.18 o 
                                                 
